# Supplementary material for: Identification of Four Potential Biomarkers Associated With Coronary Artery Disease in Non-diabetic Patients by Gene Co-expression Network Analysis
Source: Front Genet. 2020 Jun 24;11:542. doi: 10.3389/fgene.2020.00542 (PMC7344232; doi:10.3389/fgene.2020.00542)
Supplement: Supplementary file 1 [file Table_1.xlsx]

## Sheet: all genes gained from samples
Table S1 | Gene expression data in different modules.
Sample	Group	A1BG	A1BG.AS1	A1CF	A2M	A4GALT	A4GNT	AADAC	AADACL2	AADAT	AAGAB	AAK1	AAMDC	AAMP	AANAT	AAR2	AARS2	AASDH	AASDHPPT	AATF	AATK	ABAT	ABCA1	ABCA12	ABCA13	ABCA2	ABCA3	ABCA4	ABCA5	ABCA6	ABCA7	ABCA8	ABCA9	ABCB1	ABCB10	ABCB7	ABCB9	ABCC10	ABCC11	ABCC13	ABCC2	ABCC5	ABCC6	ABCC9	ABCD1	ABCD2	ABCD3	ABCD4	ABCE1
GSM518638	0	9.292	8.191	6.412	6.431	6.459	6.239	6.471	6.198	6.139	10.74	7.104	7.834	10.296	7.285	8.457	8.69	7.011	8.806	10.465	8.9335	8.26	7.397	6.284	6.556	7.063	7.442	6.321	8.2035	6.236	10.775	6.197	6.156	7.007	6.3385	8.617	6.492	8.714	6.173	8.413	6.736	6.978	7.298	6.065	7.555	6.564	7.509	6.756	8.327
GSM518641	0	8.885	8.197	6.191	6.408	6.315	6.508	6.725	6.225	6.259	11.262	8.234	7.922	10.367	8.172	8.281	8.9445	6.872	8.975	10.127	8.744	8.635	7.482	6.126	6.26	7.164	7.602	6.192	8.3465	6.263	10.999	6.361	6.039	6.905	6.2725	8.775	6.309	9.21	6.228	7.854	6.768	7.151	7.39	6.237	7.273	6.575	7.531	6.68	8.399
GSM518642	0	9.123	8.208	6.28	6.123	6.353	6.257	6.167	6.196	6.124	10.917	6.709	8	10.249	7.183	8.436	8.2895	7.107	8.8625	10.545	9.4805	8.637	7.737	6.119	6.522	7.234	7.648	6.217	8.3595	6.155	11.313	6.284	6.171	7.23	6.474	8.716	6.427	8.3	6.298	7.16	6.938	7.146	7.396	5.932	7.787	6.601	7.611	6.902	8.285
GSM518643	0	9.068	8.36	6.252	6.473	6.635	6.287	6.296	6.1	6.141	11.128	6.885	7.986	10.591	6.888	8.858	7.762	7.212	8.8395	10.141	9.8165	8.94	8.102	6.219	6.418	7.461	7.215	6.103	8.0105	6.164	11.628	6.203	6.234	6.604	6.668	8.891	6.5565	8.162	6.425	8.113	6.884	7.329	7.253	6.404	7.974	6.492	8.094	7.264	8.113
GSM518644	0	9.043	8.312	6.384	6.479	6.574	6.296	6.463	6.246	6.113	11.263	6.927	8.096	10.756	7.259	8.503	7.981	7.053	8.9135	10.265	8.9015	8.205	7.495	6.158	6.201	7.239	7.769	6.231	8.537	6.055	11.56	6.248	6.094	6.999	6.3275	8.794	6.547	8.396	6.261	7.839	6.768	7.297	7.069	6.128	7.728	6.488	7.524	6.714	8.45
GSM518645	0	9.389	8.447	6.176	6.225	6.862	6.156	6.348	6.279	6.033	11.252	7.1785	7.868	10.506	7.056	8.721	8.442	7.15	8.8555	9.98	9.341	8.152	7.093	6.07	6.151	7.495	8.037	6.122	8.6745	6.042	11.315	6.26	6.235	7.405	6.4365	9.03	6.3075	8.672	6.306	8.199	6.799	7.301	6.965	6.32	7.367	6.42	7.762	7.291	8.226
GSM518646	0	8.927	8.153	6.338	5.974	6.752	6.071	6.327	6.265	6.168	11.308	7.5805	7.484	10.165	7.422	8.76	8.3695	6.929	8.3835	10.056	9.648	8.311	7.465	6.238	6.391	7.129	7.56	6.247	7.8295	6.181	10.859	6.166	6.297	6.863	6.3705	8.498	6.252	8.642	6.302	8.214	6.581	7.092	7.32	6.172	7.505	6.423	7.389	7.369	7.897
GSM518647	0	9.457	8.524	6.332	6.113	6.492	6.43	6.367	6.418	6.31	11.321	6.834	7.81	10.834	7.439	8.665	8.2405	7.086	9.062	10.281	9.2345	8.072	7.268	6.11	6.276	7.281	7.668	6.43	8.3615	6.416	11.573	6.174	6.312	7.229	6.4675	9.065	6.2985	8.496	6.104	6.966	6.659	7.323	7.149	6.231	7.557	6.541	7.716	7.045	8.741
GSM518648	0	9.008	7.95	6.264	6.284	7.462	6.134	6.824	6.032	6.132	11.143	7.116	7.904	9.996	7.313	8.757	8.396	6.871	8.711	9.995	10.0825	8.635	7.5265	6.457	6.433	7.035	7.305	6.696	7.9165	6.342	11.038	6.191	6.265	7.015	6.384	8.838	6.3275	8.504	6.284	7.38	6.817	7.619	7.391	6.143	7.269	6.356	7.508	7.51	8.148
GSM518649	0	8.768	7.957	6.214	6.107	6.686	6.189	6.376	6.301	6.311	10.949	6.979	7.887	10.565	7.447	8.871	8.5875	7.082	8.8765	10.416	9.0045	8.548	8.132	6.289	6.4	7.212	7.742	6.3	8.1885	6.288	10.016	6.297	6.282	6.758	6.701	8.824	6.3785	8.739	6.2	7.814	6.768	6.92	7.288	6.383	8.107	6.307	7.651	7.598	8.222
GSM518650	0	9.064	8.319	6.286	6.416	6.272	6.407	6.237	6.222	6.259	11.092	7.6515	7.605	10.307	7.821	8.654	8.864	6.863	8.9425	10.421	9.4195	8.621	7.4515	6.229	6.317	7.16	7.739	6.191	8.3965	6.255	10.553	6.326	6.16	7.236	6.515	8.793	6.4135	8.936	6.195	7.509	6.771	6.699	7.408	6.155	7.368	6.505	7.655	7.759	8.384
GSM518652	0	9.365	8.053	6.257	6.221	6.361	6.261	6.579	6.096	6.079	11.435	7.794	8.022	9.905	8.009	8.452	8.4605	6.53	8.4045	9.813	9.4625	7.934	7.057	6.243	6.333	7.537	7.804	6.332	7.741	6.301	9.945	6.165	6.353	7.262	6.4065	8.503	6.4245	9.367	6.244	9.939	6.351	7.889	7.446	6.219	7.273	6.378	7.412	6.523	7.844
GSM518653	0	9.534	8.192	6.283	6.323	6.727	6.399	6.427	6.2	6.286	11.063	7.572	7.647	10.032	7.496	9.047	8.9035	6.676	8.289	9.788	9.263	8.371	7.0245	6.096	6.543	7.219	7.526	6.259	7.768	6.163	10.239	6.346	6.16	6.905	6.6035	8.338	6.3315	9.324	6.18	8.812	6.663	7.438	7.486	6.343	7.501	6.419	7.249	8.129	7.801
GSM518654	0	9.839	8.327	6.126	6.243	6.177	6.262	6.328	6.212	6.274	11.074	7.9665	7.877	10.015	8.111	7.762	8.5355	6.924	8.3785	10.241	9.6165	7.554	6.921	6.062	6.439	6.982	7.14	6.302	7.634	6.128	11.538	6.335	6.123	6.761	6.4395	8.572	7.006	8.647	6.333	9.345	6.676	8.142	8.312	6.476	7.526	6.358	7.137	6.936	7.693
GSM518655	0	8.777	7.815	6.264	6.421	6.506	6.289	6.359	5.933	6.093	11.163	6.4985	7.72	10.196	6.712	8.113	7.4165	6.987	9.019	10.413	10.4945	9.253	8.5145	6.246	6.35	7.79	7.416	6.28	8.2335	6.146	10.749	6.245	6.19	7.262	6.279	8.673	6.4315	8.262	6.25	7.726	7.428	6.978	7.384	6.289	7.881	6.396	7.817	6.789	8.409
GSM518656	0	9.325	8.406	6.222	6.34	6.432	6.188	6.357	6.261	6.393	11.408	6.726	7.946	10.834	6.964	8.561	8.371	7.134	8.9455	10.576	9.695	8.656	7.4425	6.016	6.644	7.209	7.725	6.168	8.317	6.059	11.621	6.309	6.227	7.124	6.386	8.583	6.204	8.385	6.238	8.041	6.965	7.349	7.481	6.36	7.929	6.616	7.778	6.808	8.297
GSM518657	0	8.795	7.893	6.318	6.272	6.348	6.538	6.298	6.243	6.117	11.004	7.4125	7.708	9.922	8.333	8.444	8.789	6.837	8.7115	10.417	9.742	8.927	7.5735	6.157	6.313	6.872	7.1	6.118	8.0255	6.216	11.264	6.165	6.184	6.973	6.4275	8.477	6.388	8.982	6.261	7.248	6.619	7.373	7.754	6.215	7.661	6.342	7.32	7.659	7.808
GSM518658	0	9.525	8.431	6.109	6.28	6.475	6.072	6.069	6.221	6.324	11.209	6.6735	7.841	10.759	6.918	8.611	8.0075	7.056	8.693	10.591	10.006	9.153	7.5805	6.032	6.339	7.633	8.031	6.13	8.1505	6.103	11.169	6.309	6.14	7.378	6.432	8.69	6.262	8.446	6.332	7.493	6.955	7.572	7.353	6.28	8.121	6.471	7.875	6.888	8.236
GSM518660	0	9.707	8.273	6.218	6.058	7.076	6.306	6.99	6.139	6.107	11.004	6.946	8.12	10.064	7.04	8.601	8.5815	6.964	8.8185	10.105	9.456	8.485	7.332	6.158	6.456	6.997	7.603	6.347	8.3655	6.368	11.023	6.051	6.27	6.954	6.629	8.945	6.4105	8.599	6.107	8.671	6.781	7.336	7.279	6.198	7.523	6.508	7.414	7.121	8.292
GSM518663	0	9.276	8.21	6.117	6.247	6.541	6.451	6.364	6.204	6.161	11.574	7.3515	7.956	10.091	7.475	8.571	7.931	7.236	9.269	10.375	9.227	8.65	7.1535	6.109	6.342	7.031	7.582	6.443	8.263	6.252	10.323	6.331	6.19	7.077	6.4675	9.139	6.1705	7.818	6.404	7.703	6.852	6.838	7.116	6.183	7.008	6.658	8.099	7.784	8.427
GSM518666	0	9.229	8.298	6.387	6.038	6.142	6.139	6.393	6.448	6.383	11.306	7.6795	7.471	10.423	8.026	8.727	8.702	7.011	8.846	10.172	9.1405	8.616	7.316	6.191	6.539	7.167	7.595	6.427	7.7535	6.25	11.277	6.338	6.402	6.859	6.4345	8.825	6.541	8.701	6.455	8.299	6.496	6.941	7.223	6.229	7.418	6.043	7.747	7.651	8.104
GSM518667	0	8.54	8.021	6.43	6.148	6.332	6.193	6.311	6.275	6.081	11.375	6.7865	7.445	10.565	7.938	8.615	7.993	7.237	9.2825	10.498	8.714	8.121	7.139	6.336	6.154	7.431	8.04	6.195	8.6525	6.138	11.401	6.269	6.133	7.794	6.5735	8.999	6.398	8.41	6.184	7.294	6.794	6.957	7.184	6.272	7.256	6.641	8.245	7.414	8.978
GSM518668	0	9.798	7.81	6.275	6.216	6.366	6.538	6.459	6.196	6.305	11.38	9.4135	7.769	9.994	9.005	8.643	8.922	6.742	8.555	9.887	9.214	8.161	7.4585	6.06	6.217	7.317	7.774	6.259	7.833	6.184	9.772	6.244	6.097	7.324	6.495	8.47	6.3665	10.19	6.253	8.331	6.533	6.642	7.434	6.236	7.122	6.274	7.294	7.352	7.95
GSM518669	0	8.427	8.087	6.169	6.428	6.59	6.258	6.33	6.324	6.242	11.275	6.7545	7.658	10.633	7.531	8.43	8.139	7.137	9.3105	10.553	9.8415	8.763	7.863	6.151	6.28	7.24	7.828	6.182	8.466	6.258	11.447	6.195	6.188	7.574	6.4835	8.901	6.4645	8.391	6.178	7.156	6.897	6.94	7.53	6.152	7.376	6.706	8.065	7.143	8.941
GSM518670	0	8.617	8.187	6.348	6.457	6.339	6.236	6.295	6.198	6.238	11.367	6.4655	7.551	10.614	7.428	8.361	7.725	7.003	9.195	10.703	10.276	9.389	7.733	6.253	6.459	7.201	7.508	6.251	8.1995	6.107	11.105	6.342	6.149	7.082	6.396	8.994	6.3875	8.245	6.357	6.999	6.807	7.402	7.498	6.313	7.495	6.591	8.013	7.255	8.673
GSM518671	0	8.628	7.701	6.373	6.242	6.132	6.172	6.292	6.176	6.284	10.882	7.283	7.601	10.296	7.336	8.682	8.8745	6.882	8.9065	10.284	9.107	8.36	6.9175	6.143	6.525	6.964	7.359	6.428	7.874	6.156	10.67	6.223	6.331	7.087	6.5335	8.7	6.517	8.792	6.309	9.09	6.684	7.017	7.361	6.306	7.633	6.451	7.567	7.393	7.996
GSM518672	0	9.505	8.268	6.226	6.211	6.497	6.216	6.299	6.033	6.131	10.968	7.5525	7.659	9.858	7.572	8.771	9.045	6.902	8.6575	9.721	9.69	9	7.242	6.135	6.237	6.828	7.238	6.114	7.739	6.271	10.358	6.223	6.341	6.706	6.652	8.466	6.444	8.635	6.078	9.552	6.741	7.514	7.534	6.249	7.516	6.259	7.405	8.172	7.901
GSM518674	0	8.892	8.412	6.174	6.506	6.653	5.876	6.218	6.139	6.394	11.33	6.767	8.032	10.655	7.096	8.954	8.515	6.973	8.7965	10.078	8.673	8.002	7.0675	6.261	5.942	7.287	8.104	6.126	9	6.321	9.9	6.314	6.358	7.293	6.62	8.818	6.43	8.531	6.229	7.941	6.667	7.198	7.216	6.096	7.678	6.53	7.484	7.804	8.185
GSM518677	0	9.311	7.878	6.225	6.347	6.313	6.13	6.377	6.094	6.157	11.499	7.2515	7.843	10.529	7.458	8.506	8.1295	6.979	8.8755	10.291	9.3775	7.959	7.319	6.251	6.333	7.083	7.602	6.134	8.0585	6.213	11.455	6.313	6.172	6.954	6.42	8.749	6.3005	8.326	6.263	7.207	6.684	7.622	7.877	6.45	7.594	6.407	7.39	6.858	8.261
GSM518680	0	9.075	8.364	6.298	6.234	6.556	6.131	6.398	6.332	6.159	11.142	6.813	7.697	10.316	7.249	8.84	7.965	7.164	8.9265	10.262	9.621	8.38	7.2515	6.378	6.33	7.56	7.797	6.301	8.3525	6.274	10.467	6.357	6.21	7.171	6.6055	9.005	6.4125	8.461	6.326	7.033	6.661	7.526	7.106	6.175	7.558	6.357	7.741	7.753	8.349
GSM518681	0	8.299	7.671	6.263	6.489	6.153	6.496	6.108	6.328	6.326	10.916	7.7075	7.724	9.497	8.629	8.29	8.2805	6.993	8.8535	10.447	9.7105	8.857	7.5595	6.049	6.273	7.006	6.905	6.275	8.0505	6.175	11.1	6.329	6.17	6.903	6.6855	8.828	6.235	9.158	6.411	7.639	6.587	7.748	7.733	6.146	7.563	6.566	7.61	7.655	7.587
GSM518682	0	9.608	8.259	6.215	6.319	6.202	6.474	6.296	6.167	6.193	11.462	7.712	8.128	10.015	8.123	8.532	8.3135	7.065	8.762	10.16	9.056	7.974	7.113	6.092	6.415	7.413	7.401	6.25	8.079	6.172	10.52	6.34	6.223	7.117	6.432	8.855	6.346	8.715	6.288	7.604	6.711	7.738	7.599	6.319	7.283	6.374	7.482	7.054	8.397
GSM518683	0	8.899	8.042	6.641	6.348	6.714	6.198	6.336	6.196	6.11	11.282	7.3445	7.636	10.569	7.826	8.771	7.5735	7.016	9.088	10.253	9.199	8.092	7.436	6.243	6.308	7.015	7.654	6.397	8.768	6.291	10.603	6.172	6.323	6.995	6.816	8.873	6.46	8.252	6.351	8.851	6.595	7.23	7.214	6.191	7.247	6.553	7.938	7.563	8.74
GSM518684	0	9.03	8.515	6.218	6.148	6.181	6.236	6.433	6.193	6.2	11.003	7.668	7.664	9.451	7.796	8.775	7.693	7.117	9.015	9.926	9.132	8.848	7.2745	6.151	16.619	7.071	7.367	6.295	8.4795	6.205	10.528	6.326	6.226	7.068	6.7785	8.657	6.4615	8.242	6.305	8.446	6.83	7.548	7.084	6.212	7.475	6.211	7.661	8.122	8.141
GSM518686	0	9.128	8.162	6.29	6.314	6.227	6.478	6.345	6.183	6.209	11.352	7.1755	7.864	10.245	7.801	8.676	8.5935	6.8	8.718	10.043	9.3635	8.594	7.0745	6.159	6.991	7.124	7.512	6.146	7.8365	6.156	9.492	6.233	6.262	7.114	6.481	8.646	6.2655	8.828	6.205	7.387	6.656	7.809	7.548	6.226	7.673	6.283	7.539	7.704	8.132
GSM518687	0	8.863	7.834	6.147	6.381	6.373	6.588	6.195	6.263	6.259	10.958	8.113	7.805	9.316	8.183	8.217	8.738	7.005	8.774	10.31	9.3925	8.512	7.553	6.126	6.375	7.471	7.032	6.296	8.101	6.144	10.283	6.304	6.197	7.208	6.389	8.607	6.3255	8.922	6.472	8.736	6.314	6.801	7.269	6.134	7.523	6.396	7.777	6.819	7.648
GSM518688	0	9.504	8.44	6.25	6.384	6.428	6.034	6.198	6.117	6.121	11.345	7.6135	7.778	10.487	7.312	8.592	8.5535	7.085	8.765	10.085	9.115	8.379	6.8215	6.111	6.31	7.184	7.6	6.298	7.9665	6.1	10.992	6.304	6.065	7.088	6.448	8.77	6.45	8.86	6.246	9.383	6.579	7.068	7.271	6	7.458	6.553	7.808	6.716	8.208
GSM518689	0	9.168	8.312	6.265	6.398	6.343	6.149	6.539	6.241	6.283	11.247	6.419	7.51	10.367	6.619	8.704	7.4795	6.628	8.3785	10.471	10.088	8.211	7.891	6.122	6.266	6.819	7.309	6.054	7.7355	6.133	11.113	6.272	5.981	6.537	6.5265	8.461	6.3765	7.83	6.317	7.469	6.767	7.331	8.056	6.434	8.004	6.344	7.376	7.429	7.787
GSM518690	0	9.765	8.13	6.326	6.309	6.457	6.231	6.494	6.264	6.236	11.609	6.314	7.701	9.931	6.839	8.655	8.4445	6.788	8.321	9.897	8.7015	7.692	7.5175	6.249	6.261	6.837	7.265	6.203	7.734	6.11	11.074	6.354	6.198	6.773	6.352	8.543	6.4265	8.577	6.517	9.374	6.693	7.505	7.901	6.523	7.676	6.322	7.176	6.832	8.088
GSM518691	0	8.816	7.904	6.292	6.389	6.246	6.487	6.348	6.181	6.184	11.561	7.429	7.818	10.479	8.153	8.225	8.6545	7.112	9.1785	10.611	9.7045	8.659	8.1075	6.122	6.23	7.386	7.401	6.315	8.706	6.212	11.164	6.241	6.141	7.113	6.41	9.01	6.4415	8.835	6.343	7.121	6.812	6.954	7.235	6.185	7.761	6.54	7.818	7.056	8.329
GSM518692	0	9.422	8.338	6.247	6.399	6.388	6.265	6.256	6.245	6.193	10.965	6.8155	7.719	10.247	7.142	8.871	8.3945	7.08	8.781	10.199	9.4495	8.299	7.139	6.194	6.496	7.028	7.586	6.236	8.0825	6.228	10.495	6.193	6.213	7.054	6.5855	8.747	6.2885	8.371	6.23	8.762	6.726	7.092	7.487	6.293	7.289	6.484	7.395	7.82	7.937
GSM518696	0	9.105	8.376	6.25	6.512	6.419	6.295	6.312	6.132	6.178	10.829	6.8025	7.466	10.517	6.726	8.654	8.067	7.269	9.3345	11.193	8.8945	7.788	7.36	5.992	6.411	7.705	7.576	6.239	8.891	6.279	10.392	6.214	6.15	7.606	6.647	8.8	6.433	8.021	6.212	7.544	6.744	7.298	7.103	6.223	8.068	6.891	8.214	7.127	9.214
GSM518697	0	8.917	7.919	6.256	6.314	6.412	6.587	6.424	6.175	6.113	11.495	8.351	7.851	10.44	8.503	8.555	8.852	6.898	8.629	10.128	9.085	7.557	7.477	6.189	7.49	6.853	7.483	6.159	7.9195	5.999	11.01	6.167	6.139	6.689	6.5025	8.631	6.379	9.297	6.268	9.034	6.757	6.831	7.588	6.186	7.067	6.479	7.405	7.186	8.381
GSM518699	0	8.585	7.411	6.256	6.288	6.341	6.511	6.416	6.095	6.215	11.027	7.4575	7.539	9.348	7.704	8.166	8.504	6.575	8.201	9.957	10.6485	8.3	7.77	6.086	6.29	7.19	6.904	6.099	7.719	6.248	11.398	6.273	6.068	6.875	6.4745	7.934	6.1925	8.699	6.278	8.335	6.752	7.877	7.654	6.297	7.473	6.253	7.065	7.064	7.531
GSM518700	0	8.177	7.919	6.308	6.222	6.831	6.289	6.151	6.144	6.261	11.5	6.727	7.616	10.481	7.036	8.611	8.0895	7.196	9.5675	10.636	9.17	8.62	7.7065	6.228	6.33	7.042	7.788	6.168	8.235	6.436	10.635	6.237	6.353	7.287	6.74	9.277	6.4045	8.145	6.252	8.823	6.804	6.673	6.891	6.038	7.459	6.795	8.215	8.037	9.14
GSM518702	0	7.999	7.277	6.307	6.299	6.275	6.604	6.404	6.211	6.16	11.099	8.1825	7.631	9.332	8.869	8.143	8.55	6.63	8.459	10.601	10.6025	9.368	7.6965	6.237	6.578	7.433	7.281	6.211	8.2955	6.292	11.713	6.34	6.264	7.046	6.404	7.965	6.461	9.159	6.619	7.898	6.937	7.233	7.895	6.105	7.396	6.228	7.166	7.236	7.471
GSM518703	0	9.575	8.123	6.255	6.284	6.483	6.304	6.369	6.125	6.153	11.034	6.8155	8.097	10.018	7.346	8.537	8.0065	7.138	9.246	10.079	8.6875	8.001	7.0005	6.29	6.22	7.084	7.856	6.137	8.904	6.275	10.413	6.188	6.178	7.345	6.642	9.333	6.4325	8.368	6.278	7.883	6.944	7.097	7.118	6.284	7.077	6.679	7.752	7.951	8.809
GSM518705	0	8.907	8.052	6.223	6.377	6.441	6.375	6.252	6.3	6.258	11.625	7.1125	7.691	10.645	7.813	8.638	8.067	7.054	9.2055	10.589	9.5525	9.079	8.0455	6.168	6.32	7.577	7.483	6.169	8.471	6.217	10.438	6.011	6.203	6.762	6.529	8.819	6.378	8.6	6.171	6.762	6.831	6.783	7.206	6.242	7.687	6.791	7.911	7.575	8.544
GSM518707	0	9.202	8.221	6.255	6.528	6.111	6.441	6.319	6.204	6.203	11.051	7.247	7.733	10.407	7.141	7.102	7.942	7.077	9.241	10.494	9.0455	7.989	7.477	6.122	6.405	7.563	7.213	6.286	8.075	6.212	10.202	6.205	6.219	7.182	6.374	8.829	6.4915	8.432	6.193	7.733	6.73	7.595	7.474	6.221	8.115	6.711	8.362	6.629	7.324
GSM518708	0	8.996	7.614	6.244	6.414	6.394	6.379	6.414	6.135	6.229	10.321	7.174	7.712	10.045	7.562	8.615	8.303	6.966	8.909	10.334	9.4995	8.405	7.4465	5.94	6.311	6.742	7.291	6.233	8.173	6.137	10.749	6.067	6.183	7.188	6.582	8.984	6.3335	8.24	6.269	8.508	6.642	7.113	7.54	6.169	7.299	6.435	7.78	7.807	8.363
GSM518709	0	9.228	7.996	6.21	6.382	6.323	6.425	6.275	6.171	6.127	11.027	6.884	7.641	10.184	6.955	8.894	8.1885	7.181	9.121	10.487	8.8185	8.057	7.2895	6.168	6.318	7.546	7.495	6.215	7.92	6.304	9.792	6.146	6.279	7.51	6.4655	8.86	6.36	8.385	6.271	7.803	6.698	7.538	7.127	6.116	7.662	6.736	8.19	6.716	8.787
GSM518713	0	9.206	8.203	6.365	6.312	6.462	6.107	6.375	6.182	6.15	11.193	6.723	7.645	10.553	7.131	8.957	8.1325	7.16	9.0975	10.087	9.699	8.506	7.318	6.147	6.267	7.117	7.626	6.218	8.5405	6.159	10.942	6.343	6.163	6.951	6.629	8.969	6.342	8.295	6.106	7.06	6.938	7.111	7.352	6.199	7.52	6.489	7.752	8.362	8.365
GSM518716	0	9.176	8.41	6.171	6.504	6.466	6.155	6.28	6.173	6.223	11.183	6.5845	7.925	10.545	6.921	8.937	7.7305	7.103	8.8755	10.528	9.2645	8.519	7.799	6.108	6.674	7.079	7.521	6.129	8.1135	6.233	11.145	6.24	6.22	6.923	6.6415	8.97	6.341	8.188	6.249	7.543	6.719	7.526	7.485	6.265	7.689	6.595	7.706	7.847	8.353
GSM518717	0	7.72	7.953	6.275	6.623	6.791	6.171	6.365	6.305	6.178	11.872	7.198	7.578	10.257	7.702	8.427	8.0065	6.858	9.519	10.742	10.346	9.459	8.073	6.124	6.566	7.251	7.768	6.142	8.5325	6.197	10.411	6.28	6.199	7.488	6.664	8.973	6.4265	8.077	6.173	8.385	6.973	6.966	7.648	6.117	7.586	6.689	8.383	7.754	8.898
GSM518718	0	9.419	8.62	6.159	6.154	6.915	6.255	6.196	6.214	6.123	11.285	7.02	8.006	10.64	7.182	8.696	8.3495	7.12	8.7565	10.276	9.0575	8.101	7.048	6.117	6.187	7.391	7.87	6.671	8.2225	6.277	10.659	6.164	6.261	7.165	6.291	8.823	6.3245	8.742	6.471	8.13	6.876	7.29	7.209	6.416	7.705	6.208	7.664	7.232	8.172
GSM518719	0	9.606	8.491	6.171	6.231	6.848	6.3	6.221	6.363	6.164	11.108	7.2425	8.035	10.537	7.155	8.896	8.7315	7.155	8.5575	10.215	8.668	8.261	7.2165	6.289	6.126	7.227	7.944	6.15	7.8395	6.203	10.885	6.197	6.108	6.912	6.3735	8.817	6.2715	8.859	6.677	9.334	6.571	7.264	7.372	6.216	7.771	6.193	7.251	7.118	8.073
GSM518720	0	8.509	8.068	6.266	6.451	6.507	6.062	6.269	6.187	6.167	10.737	6.9805	7.631	9.493	7.444	8.215	8.207	6.602	8.5125	10.092	10.9135	9.088	7.9855	6.172	6.256	7.678	7.666	6.23	8.088	6.217	11.648	6.27	6.178	6.848	6.535	8.291	6.4015	8.354	6.439	7.748	7.376	7.171	7.131	6.148	7.58	6.492	7.293	7.315	7.651
GSM518721	0	8.812	8.209	6.176	6.34	6.338	6.288	6.245	6.199	6.292	11.193	7.039	7.809	10.158	7.27	8.329	8.324	6.709	9.5595	11.027	9.336	9.029	7.9935	6.219	7.229	7.309	7.933	6.294	8.371	6.031	11.27	6.175	6.24	7.211	6.459	9.146	6.3215	8.264	6.173	7.69	7.024	7.179	7.152	6.209	7.162	6.663	8.317	6.864	9.053
GSM518722	0	9.186	8.428	6.186	6.576	6.272	6.2	6.361	6.135	6.143	11.323	6.6165	7.758	10.516	7.358	8.537	7.769	7.151	9.1275	10.411	9.7965	8.8	7.1175	6.129	6.427	7.217	7.896	6.225	8.584	6.069	11.319	6.04	6.287	7.223	6.5675	9.018	6.4555	8.172	6.317	7.086	6.883	7.202	6.984	6.283	7.29	6.553	7.74	7.717	8.727
GSM518723	0	8.865	7.787	6.249	6.412	6.429	6.258	6.393	6.256	6.257	11.007	6.9325	7.925	10.209	7.029	8.688	8.3185	7.114	8.624	10.475	9.7895	8.223	8.2015	6.079	6.469	7.486	7.896	6.256	8.2695	6.096	11.893	6.362	6.049	7.068	6.43	8.686	6.1145	8.539	6.151	8.15	6.915	7.308	7.286	6.263	7.5	6.507	7.503	7.286	8.121
GSM518725	0	8.277	7.48	6.301	6.381	6.616	6.183	6.465	6.444	6.261	10.937	7.208	7.917	10.312	7.143	8.73	9.0025	7.008	8.818	10.334	8.834	8.396	7.294	6.132	6.341	6.872	7.331	6.069	8.0345	6.186	10.471	6.23	6.218	7.186	6.568	8.716	6.228	8.883	6.123	9.598	6.681	7.179	7.5	6.219	7.319	6.431	7.394	7.252	8.008
GSM518727	0	9.295	8.08	6.254	6.261	6.29	6.333	6.433	6.268	6.191	11.048	7.478	8.012	10.459	8.085	8.662	8.5255	7.169	8.8585	10.112	9.027	7.996	7.4535	6.154	6.288	7.211	7.738	6.129	8.269	6.149	11.706	6.238	6.053	6.954	6.299	8.884	6.403	8.675	6.261	7.811	6.72	7.033	7.187	6.18	7.601	6.222	7.794	6.734	8.566
GSM518728	0	9.182	7.412	6.336	6.415	6.414	6.543	6.359	6.287	6.183	11.629	8.827	7.721	9.85	8.499	8.441	8.9985	6.715	8.6315	9.678	9.2815	8.126	7.0225	6.295	6.2	7.029	7.444	6.306	8.086	6.189	10.282	6.334	6.226	7.067	6.4205	8.304	6.3465	10.017	6.24	9.857	6.515	7.132	7.241	6.198	6.988	6.374	7.525	6.898	8.223
GSM518730	0	9.41	8.427	6.196	6.158	6.487	6.212	6.285	6.193	6.192	11.154	7.6045	7.881	10.516	7.669	8.725	7.854	6.948	8.444	10.305	9.5985	8.571	7.676	6.281	6.515	7.335	7.988	6.262	7.724	6.148	11.638	6.241	6.366	6.802	6.4285	8.574	6.376	8.31	6.301	8.314	6.524	7.132	7.407	6.189	7.802	6.626	7.6	6.745	8.033
GSM518732	0	9.525	8.482	6.326	6.469	6.407	6.385	6.258	6.276	6.163	11.277	6.7925	7.968	10.711	7.112	8.889	8.176	7.067	8.819	10.154	9.5015	8.678	7.2895	6.158	6.316	7.353	7.793	6.181	8.2005	6.142	11.304	6.263	6.282	6.954	6.5475	8.977	6.4305	8.442	6.234	7.588	6.866	7.136	7.327	6.03	7.766	6.486	7.822	7.708	8.327
GSM518734	0	8.884	7.915	6.38	6.34	6.338	6.095	6.48	6.115	6.113	9.413	7.221	7.633	10.102	7.975	8.379	8.284	6.702	8.856	10.375	9.356	8.422	7.898	6.209	6.252	7.017	7.337	6.218	8.0285	6.148	11.566	6.33	6.128	6.931	6.4335	8.658	6.2375	8.334	6.395	8.565	6.808	7.686	7.731	6.258	7.839	6.309	7.445	7.081	8.188
GSM518736	0	9.129	7.853	6.263	6.257	6.345	6.412	6.397	6.26	6.251	11.58	8.449	7.675	10.055	8.308	8.579	8.973	6.81	8.673	10	8.903	8.106	7.355	6.137	6.288	6.952	7.347	6.125	7.987	6.118	10.789	6.232	6.211	7.154	6.402	8.625	6.2865	9.508	6.228	9.052	6.54	7.563	7.714	6.303	7.361	6.213	7.491	7.308	8.098
GSM518738	0	9.781	8.122	6.269	6.29	6.384	6.234	6.247	6.151	6.058	11.46	7.7245	7.894	10.345	7.924	8.387	8.571	7.107	8.973	10.251	9.219	8.295	7.4485	6.254	6.567	7.691	7.676	6.07	8.0405	6.161	10.639	6.191	6.27	7.278	6.434	8.994	6.386	8.832	6.242	7.434	6.748	7.045	7.403	6.145	7.53	6.595	8.076	6.801	8.335
GSM518739	0	8.855	7.874	6.088	6.384	6.278	6.227	6.338	6.214	6.018	10.831	6.581	7.806	10.396	7.137	8.924	8.0665	7.014	8.646	10.294	9.9145	8.516	8.117	6.069	6.464	7.266	7.385	6.18	8.141	6.293	9.726	6.253	6.262	6.793	6.619	8.721	6.37	8.336	6.255	6.802	6.904	7.371	7.341	6.17	7.999	6.462	7.594	7.833	8.089
GSM518740	0	8.903	8.155	6.445	6.105	6.244	6.095	6.358	6.329	6.285	10.992	7.097	7.931	10.164	7.555	8.597	8.477	6.935	8.433	10.516	10.3085	9.435	7.3555	6.398	6.28	7.311	7.296	6.151	7.8305	6.194	11.705	6.333	6.271	6.824	6.4365	8.446	6.499	8.632	6.222	8.205	6.993	7.751	7.772	6.288	8.081	6.256	7.333	7.817	7.405
GSM518744	0	9.337	8.165	6.175	6.307	6.16	6.234	6.307	6.228	6.319	10.619	7.5035	7.747	10.207	8.072	8.582	8.2735	6.695	8.561	10.305	9.8285	8.456	7.4725	6.281	6.413	7.074	7.406	6.172	7.9785	6.073	11.516	6.164	6.256	6.853	6.425	8.376	6.421	8.617	6.306	7.555	6.778	7.654	7.813	6.287	7.649	6.323	7.387	7.441	7.878
GSM518886	0	8.398	7.346	6.191	6.148	6.451	6.156	6.371	6.191	6.265	10.518	7.246	7.769	9	7.761	8.361	8.7845	6.894	8.9595	9.403	9.6075	9.736	7.27	6.25	6.917	7.222	7.207	6.378	8.294	6.254	11.055	6.217	6.094	6.729	6.658	8.365	6.407	8.802	6.178	9.158	6.994	7.925	7.29	6.261	7.066	6.281	6.928	8.464	7.783
GSM518888	0	8.99	7.45	6.247	6.281	8.67	6.368	6.19	6.16	6.229	11.164	8.345	8.374	8.698	8.048	8.425	8.926	7.153	8.725	9.108	9.8005	9.299	6.746	6.748	6.162	7.345	6.678	6.833	8.399	6.48	9.15	6.148	6.232	7.525	6.518	8.785	6.613	8.875	6.336	8.388	7.227	7.107	7.1	6.106	6.487	6.351	6.637	8.749	7.811
GSM518890	0	8.99	7.359	6.255	6.379	6.99	6.261	6.55	6.32	6.021	11.126	8.0235	8.348	8.262	8.426	8.142	8.8255	6.795	8.149	9.386	9.5125	9.291	7.4485	6.077	6.144	7.128	7.354	6.4	8.7515	6.559	9.663	6.274	6.412	6.802	6.5575	8.938	6.2575	8.331	6.558	10.876	7.014	6.749	7.189	6.341	6.582	6.245	6.903	8.318	7.293
GSM518892	0	7.804	7.114	6.196	6.094	6.429	6.672	6.371	6.45	6.256	10.532	6.9605	7.647	9.178	7.537	8.073	8.59	6.845	8.909	9.829	9.469	9.433	7.39	6.262	6.411	6.775	6.961	6.176	8.3015	6.219	10.84	6.227	6.208	6.576	6.66	8.607	6.494	8.853	6.276	9.261	6.868	7.498	7.424	6.272	7.494	6.314	6.908	8.451	7.827
GSM518894	0	8.782	7.681	6.245	6.412	6.545	6.278	6.293	6.26	6.268	10.785	6.7135	7.959	9.097	7.532	8.235	8.156	7.216	9.372	9.729	9.881	9.443	7.2515	6.147	6.287	6.82	7.286	6.373	8.719	6.231	11.249	6.135	6.274	6.791	6.6455	8.688	6.49	7.981	6.162	9.583	7.03	7.634	7.072	6.201	7.005	6.479	7.139	8.776	8.231
GSM518896	0	9.048	7.471	6.2	6.251	6.52	6.174	6.495	6.105	6.136	10.566	7.1495	8.291	9.017	7.93	7.761	8.1985	6.9	8.8295	9.617	9.696	9.072	7.4465	6.271	6.356	6.732	7.039	6.494	8.054	6.417	10.967	6.329	6.331	6.461	6.605	8.849	6.454	7.896	6.173	9.459	6.717	7.311	7.503	6.259	7.153	6.323	7.051	8.483	7.924
GSM518898	0	8.81	7.615	6.163	6.196	6.541	6.179	6.396	6.2	6.104	10.524	6.679	7.892	8.833	7.297	7.932	8.2945	7.058	9.147	9.531	9.575	9.683	7.588	6.253	6.3	6.93	7.448	6.338	8.715	6.343	10.791	6.305	6.085	6.767	6.6605	8.548	6.308	7.985	6.267	9.303	7.012	7.496	7.385	6.159	7.269	6.458	7.34	8.462	8.135
GSM518900	0	8.341	7.887	6.346	6.138	6.364	6.154	6.389	6.177	6.314	10.331	6.7125	8.059	9.747	7.372	8.252	8.169	6.992	8.9555	10.628	9.66	8.156	7.363	6.123	6.415	7.058	7.336	5.989	8.638	6.149	11.744	6.305	6.05	6.603	6.5875	8.514	6.3875	7.99	6.412	8.141	7.078	7.851	7.313	6.237	7.566	6.343	6.81	8.503	7.694
GSM518902	0	8.842	7.588	6.257	6.025	6.516	6.477	6.436	6.096	6.26	10.476	7.333	7.571	8.831	7.518	7.945	8.296	6.878	8.8555	9.572	9.6215	9.669	7.4165	6.379	6.754	6.758	7	6.426	8.458	6.253	10.744	6.234	6.235	6.558	6.677	8.369	6.262	8.15	6.254	9.482	7.2	7.228	7.541	6.244	7.186	6.231	7.238	8.378	7.758
GSM518904	0	8.36	7.67	6.226	6.289	6.586	6.264	6.279	6.223	6.118	10.589	7.1555	7.856	9.081	7.617	8.053	8.346	6.944	9.0405	9.905	10.237	9.222	8.017	6.347	6.582	6.868	6.982	6.219	8.3125	6.305	10.775	6.218	6.11	6.546	6.6435	8.344	6.3775	8.396	6.293	9.118	6.929	7.595	7.309	6.022	7.377	6.304	7.16	8.483	7.836
GSM518906	0	9.051	7.109	6.324	6.225	6.511	6.441	6.345	6.123	6.21	10.803	7.696	7.895	8.158	7.88	8.009	8.954	7.251	9.121	9.018	9.4785	10.032	7.4145	6.091	6.642	6.683	6.811	6.345	8.6435	6.203	9.532	6.162	6.167	6.797	6.5925	8.928	6.4025	9.084	6.368	9.674	7.18	7.096	7.667	6.034	6.708	6.327	7.262	8.421	8.298
GSM518908	0	8.279	7.287	6.284	6.488	6.321	6.171	6.206	6.081	6.358	10.116	7.0225	7.758	8.983	7.815	8.386	8.5805	7.05	9.1025	9.391	9.225	9.598	7.2235	6.232	7.21	7.122	7.002	6.207	8.1785	6.272	10.863	6.089	6.272	6.859	6.6525	8.42	6.4685	8.598	6.221	8.367	6.927	7.996	7.39	6.178	6.96	6.419	7.044	8.348	7.743
GSM518910	0	8.69	7.299	6.215	6.172	6.789	6.394	6.316	6.081	6.045	10.823	7.965	7.698	9.15	8.184	8.03	8.8935	6.822	9.0365	9.3	9.581	8.893	6.92	6.395	6.615	6.793	7.207	6.06	8.023	6.225	10.461	6.207	6.204	6.702	6.7405	8.382	6.305	9.325	6.135	10.074	6.724	8.351	7.655	6.091	7.215	6.294	6.962	8.257	7.93
GSM518912	0	8.244	7.411	6.194	6.406	6.559	6.432	6.204	6.283	6.175	10.473	7.157	7.855	9.278	7.598	7.995	8.695	7.078	9.098	9.783	9.683	9.178	7.6195	6.089	6.395	6.932	7.237	6.237	8.6905	6.3	11.181	6.092	6.139	6.718	6.7085	8.462	6.391	8.437	6.304	8.888	6.961	7.512	7.043	6.246	7.376	6.544	7.202	8.683	8.282
GSM518914	0	8.677	7.528	6.03	5.964	6.631	6.191	6.197	6.129	6.171	10.618	7.2535	7.912	9.082	8.162	7.811	8.449	6.944	9.0935	9.648	9.842	9.556	7.7225	6.307	6.161	7.267	7.055	6.231	8.367	6.279	11.443	6.363	6.193	6.729	6.4935	8.646	6.267	8.575	6.377	8.873	6.876	7.605	7.7	6.251	7.175	6.101	6.932	8.423	8.001
GSM518916	0	8.785	7.723	6.176	6.221	6.804	6.244	6.302	6.157	6.275	10.539	6.6985	7.896	9.284	7.261	8.129	8.117	7.246	9.2065	9.69	10.211	8.81	7.3305	6.208	6.635	7.023	7.128	6.525	8.432	6.189	11.206	6.113	6.234	6.947	6.7375	8.725	6.267	7.912	6.186	7.799	7.012	7.694	6.896	6.171	7.171	6.44	7.377	8.472	8.189
GSM518918	0	9.011	7.876	6.152	6.399	6.626	6.172	6.211	6.154	6.254	10.541	6.857	8.284	8.861	7.562	7.953	8.2195	7.094	9.024	9.642	9.8385	8.843	6.8625	6.218	6.754	7.164	7.242	6.204	8.4135	6.364	11.493	6.313	6.243	6.722	6.803	8.645	6.4795	8.125	6.323	8.074	7.001	7.563	7.083	6.034	7.322	6.617	7.198	8.379	8.113
GSM518920	0	8.325	7.169	6.253	6.184	6.39	6.126	6.366	6.301	6.123	10.007	7.606	7.689	8.501	8.057	8.395	8.9115	6.781	8.705	9.093	9.324	9.887	7.9545	6.361	6.421	7.2	6.919	6.376	8.205	6.232	10.559	6.168	6.097	6.821	6.7505	8.167	6.278	9.28	6.096	10.298	7.247	8.347	7.654	6.115	7.173	6.22	6.882	8.435	7.51
GSM518922	0	8.83	7.552	6.358	6.254	6.573	6.047	6.292	6.272	6.124	9.344	7.0105	7.742	9.435	7.559	8.326	8.633	7.043	8.99	9.346	9.14	9.576	7.544	6.277	6.5	7.065	7.004	6.566	8.3895	6.227	10.758	6.164	6.209	6.608	6.6825	8.486	6.3295	8.605	6.367	9.035	6.995	7.869	7.574	6.117	7.278	6.497	7.069	8.702	7.657
GSM518924	0	8.691	7.192	6.278	6.27	6.417	6.168	6.334	6.367	6.117	10.825	7.144	7.935	8.4	7.839	8.218	8.6935	7.458	9.0565	8.627	9.274	10.058	7.4065	6.35	6.589	6.838	6.804	6.2	8.589	6.15	9.675	6.226	6.086	6.692	6.7165	8.705	6.5755	8.553	6.374	9.357	7.257	7.685	7.42	6.115	6.879	6.468	7.27	9.086	8.393
GSM518926	0	8.154	7.084	6.259	6.677	6.439	6.165	6.324	6.215	6.217	10.99	6.959	7.836	8.489	7.438	8.448	8.7005	7.261	9.2255	8.695	9.117	9.888	7.131	6.227	6.241	7.11	7.105	6.292	8.971	6.173	9.286	6.042	6.103	6.964	6.866	8.77	6.317	8.487	6.381	10.043	6.967	7.508	7.313	6.236	7.054	6.592	7.291	8.929	8.139
GSM518928	0	8.842	7.424	6.249	6.414	6.217	6.041	6.265	6.264	6.137	10.837	6.891	7.999	8.34	7.507	8.238	8.521	7.219	9.28	8.987	9.407	10.123	7.3395	6.199	6.366	7	6.783	6.265	8.6645	6.559	10.613	6.077	6.161	6.826	6.913	8.682	6.378	8.313	6.326	8.571	7.186	7.577	7.367	6.229	7.147	6.474	7.349	9.013	8.08
GSM518930	0	8.581	7.51	6.324	6.189	6.394	6.173	6.399	6.25	6.182	10.482	7.219	7.78	9.174	7.965	8.427	8.467	6.848	8.7575	9.775	9.858	10.084	7.755	6.188	6.331	7.199	7.092	6.369	8.583	6.27	11.244	6.185	6.211	6.635	6.5665	8.242	6.3485	8.646	6.142	8.956	7.168	7.905	7.559	6.232	7.503	6.31	7.029	8.43	7.494
GSM518932	0	8.604	7.623	6.23	6.601	6.418	6.159	6.405	6.211	6.11	9.102	7.03	7.788	8.764	7.65	8.496	8.615	6.973	9.122	9.083	9.421	9.609	7.5265	6.267	6.605	7.214	7.033	6.206	8.544	6.446	11.355	6.091	6.246	6.614	6.715	8.201	6.267	8.37	6.094	9.676	7.327	7.474	7.554	6.156	7.016	6.477	7.222	8.531	8.039
GSM518934	0	9.073	7.474	6.208	6.219	6.383	6.267	6.321	6.085	6.333	11.126	6.995	7.989	9.28	7.275	8.241	8.2505	6.866	9.039	9.298	9.412	9.621	7.1985	6.109	6.442	6.804	7.224	6.221	8.9585	6.282	10.746	6.144	6.232	6.616	6.5715	8.933	6.289	8.122	6.143	8.628	7.044	7.724	7.793	6.286	7.262	6.352	7.158	8.741	7.821
GSM518936	0	8.912	7.294	6.099	6.336	6.316	6.279	6.238	6.107	6.086	10.402	7.6425	7.701	8.818	8.111	8.099	8.317	6.613	8.8545	9.646	9.7165	10.316	7.7	6.302	6.196	6.901	7.074	6.267	8.6605	6.346	10.684	6.133	6.221	6.66	6.505	8.763	6.2595	8.569	6.018	7.76	7.328	7.591	7.525	6.216	7.29	6.315	6.959	8.601	7.639
GSM518938	0	8.886	7.382	6.194	6.459	6.194	6.381	6.276	6.235	6.232	10.642	7.7275	7.569	8.811	8.233	8.209	8.373	6.688	8.762	9.127	8.9615	9.394	7.2175	6.115	6.535	6.761	6.771	6.285	8.308	6.303	10.347	6.173	6.206	6.524	6.5445	8.545	6.2635	9.576	6.235	9.208	7.17	7.798	7.278	6.222	7.245	6.13	6.98	8.588	7.616
GSM518940	0	9.18	7.302	6.299	6.21	6.603	6.419	6.357	6.128	6.196	10.855	7.6545	7.613	8.956	8.141	8.303	9.129	6.778	8.8855	9.139	8.92	9.349	7.5305	6.213	6.291	6.813	6.953	6.208	8.442	6.159	10.797	6.206	6.188	6.623	6.44	8.508	6.1845	9.36	6.259	8.856	6.93	8.074	7.801	6.054	7.23	6.313	7.02	8.418	7.688
GSM518942	0	8.812	7.292	6.119	6.376	7.92	6.209	6.178	6.219	6.141	10.836	7.3835	7.702	8.619	7.569	8.254	9.117	6.709	8.8145	9.353	9.886	9.489	7.2455	6.294	6.237	7.403	6.95	6.364	8.7285	6.246	9.762	6.309	6.127	7.053	6.442	9.046	6.3365	8.648	6.127	9.212	7.062	7.298	7.785	6.205	7.163	6.228	6.73	8.862	7.851
GSM518944	0	9.361	7.538	6.229	6.406	6.454	6.213	6.349	6.046	6.323	11.233	8.1085	7.886	8.825	8.057	8.222	9.0875	6.863	8.592	9.105	9.6105	9.767	7.1235	6.144	6.823	6.638	6.971	6.231	8.4365	6.133	10.089	6.168	6.196	6.519	6.528	8.745	6.3305	8.867	6.196	9.121	7.263	7.886	7.049	6.195	6.813	6.316	6.885	8.956	7.25
GSM518946	0	9.05	7.387	6.251	6.245	7.674	6.059	6.269	6.166	6.2	11.021	7.846	8.075	9.078	7.993	8.357	8.96	6.725	8.663	9.195	9.9055	9.94	6.9205	6.48	6.338	7.097	6.876	6.434	8.1615	6.411	10.523	6.184	6.252	6.8	6.623	8.631	6.731	8.91	6.368	9.668	6.701	7.975	7.528	6.129	7.001	6.273	6.796	8.567	7.689
GSM518948	0	8.94	7.562	6.325	6.3	6.431	6.245	6.29	6.279	5.977	10.807	7.306	8.047	9.042	8.02	8.06	8.6125	6.95	8.67	9.378	9.7025	9.381	7.1265	6.22	6.454	6.957	7.1	6.323	8.1455	6.298	11.214	6.309	6.041	6.65	6.6235	8.739	6.313	8.477	6.32	8.913	7.153	8.297	7.278	6.248	7.005	6.202	7.009	8.332	7.49
GSM518950	0	8.625	7.344	6.186	6.3	6.479	6.279	6.344	6.705	6.301	11.028	7.503	7.774	9.172	7.597	8.237	8.802	6.898	8.801	9.154	9.3665	9.777	7.0185	6.354	6.482	6.709	6.962	6.354	8.0905	6.147	10.342	6.17	6.129	6.593	6.946	8.787	6.355	8.141	6.143	10.23	7.002	7.876	7.455	6.296	7.038	6.196	6.923	8.638	7.806
GSM518952	0	8.288	7.158	6.385	6.244	7.041	6.234	6.344	6.346	6.158	10.867	7.4	7.631	9.09	7.521	8.225	8.8335	6.6	9.003	9.58	9.907	9.983	7.367	6.265	7.856	6.914	6.826	6.348	8.6465	6.33	9.528	6.144	6.205	6.583	6.778	8.466	6.2235	8.082	6.148	8.32	6.796	7.853	7.845	6.083	7.245	6.445	6.878	8.799	7.66
GSM518954	0	8.81	7.24	6.367	6.586	6.324	6.229	6.234	6.203	6.027	11.205	7.149	8.154	8.764	7.385	8.465	8.5175	6.871	9.154	9.654	9.6475	9.965	7.263	6.138	6.774	6.74	7.678	6.243	8.7285	6.336	9.936	6.221	6.137	7.022	6.654	9.253	6.311	7.85	6.251	8.894	7.665	7.222	6.878	6.234	6.893	6.296	7.036	9.592	7.697
GSM518956	0	9.078	7.432	6.178	6.395	6.357	6.575	6.283	6.062	6.336	11.244	7.5095	7.885	8.999	7.432	8.458	9.0605	6.996	9.095	9.36	9.372	9.87	7.1645	6.026	6.463	6.96	7.31	6.2	9.136	6.236	10.211	6.081	6.111	7.091	6.6075	8.979	6.3695	8.35	6.181	8.497	7.259	7.92	7.211	6.37	6.94	6.197	7.296	9.349	7.89
GSM518958	0	8.049	6.997	6.272	6.455	6.411	6.229	6.189	6.074	6.124	11.183	6.9785	7.957	9.451	7.475	8.539	8.9885	6.932	9.22	9.622	9.3255	9.432	7.174	6.099	6.288	7.07	7.653	6.344	8.87	6.207	10.732	6.285	6.156	7.034	6.5995	9.066	6.618	8.277	6.297	8.343	6.939	7.622	6.938	6.208	6.944	6.489	7.157	9.413	7.868
GSM518960	0	8.861	7.513	6.357	6.268	6.318	6.156	6.276	6.047	6.199	10.914	6.905	7.707	8.761	7.136	8.345	8.5085	6.969	9.228	9.456	9.371	10.253	7.5025	6.361	6.94	6.726	6.948	6.282	8.605	6.326	10.135	5.937	6.339	6.706	6.758	9.056	6.211	7.806	6.268	9.62	7.145	7.856	7.466	6.192	7.149	6.411	7.321	9.052	7.886
GSM518962	0	8.731	7.372	6.158	6.389	6.471	6.205	6.23	6.155	6.096	10.671	6.6685	7.733	8.795	7.432	8.405	8.3245	6.878	9.2085	9.555	9.218	9.89	7.6145	6.18	6.476	6.821	7.305	6.211	8.9485	6.296	10.355	6.09	6.176	6.63	6.698	8.944	6.287	7.665	6.147	9.465	7.465	7.86	7.064	6.117	7.161	6.349	7.061	9.097	8.005
GSM518964	0	8.186	7.066	6.306	6.464	6.535	6.284	6.302	6.224	6.142	10.405	7.0645	7.595	8.35	7.623	7.931	7.813	6.624	9.0395	9.755	10.031	10.268	7.912	6.257	6.694	7.064	7.192	6.3	8.873	6.299	10.938	6.174	6.222	6.811	6.5645	8.249	6.3055	7.933	6.283	8.507	7.809	8.215	7.173	6.142	7.071	6.313	6.962	8.613	7.514
GSM518966	0	9.064	7.773	6.291	6.46	6.336	6.112	6.135	6.09	6.201	11.32	6.5835	8.542	9.117	7.016	8.391	8.3125	6.996	9.2975	9.869	9.763	10.208	7.336	6.016	6.385	6.855	7.628	6.245	8.971	6.364	10.152	6.017	6.143	7.359	6.7445	9.518	6.3605	7.767	6.09	8.12	7.195	7.115	7.554	6.147	7.226	6.488	7.305	9.793	8.011
GSM518968	0	8.892	7.626	6.25	6.386	6.427	6.253	6.292	6.202	6.215	11.298	6.685	8.038	8.985	7.523	8.467	8.345	7.004	9.366	9.678	9.887	10.272	7.632	6.14	7.384	6.781	7.258	6.236	8.969	6.297	10.157	6.195	6.007	6.91	6.659	9.194	6.304	7.737	6.196	8.366	7.408	7.375	7.154	6.132	7.079	6.425	7.238	9.417	8.009
GSM518970	0	8.642	7.519	6.216	6.539	6.356	6.085	6.396	6.144	6.383	10.985	6.877	7.709	8.88	7.294	8.149	8.4675	6.738	9.415	9.775	9.6025	10.335	7.6195	6.198	6.687	6.842	7.171	6.308	8.886	6.324	10.423	6.173	6.331	6.816	6.772	8.812	6.42	7.768	6.129	10.014	7.451	8.149	6.884	6.096	7.142	6.335	7.068	9.045	7.931
GSM518972	0	8.791	7.437	6.349	6.444	6.463	6.239	6.269	6.172	6.217	10.775	6.6435	8.051	8.633	7.038	8.209	8.252	7.024	9.5035	9.489	9.869	10.139	7.664	6.267	6.688	6.597	7.035	6.336	9.29	6.283	9.87	6.134	6.209	6.786	6.805	9.109	6.3275	7.416	7.096	9.131	7.538	7.689	7.008	6.124	6.956	6.69	7.327	9.095	8.299
GSM518974	0	8.57	7.453	6.125	6.417	6.9	6.373	6.158	6.022	6.062	11.037	7.162	7.767	9.259	7.45	8.511	8.9285	6.851	9.3865	9.526	9.162	9.54	7.2895	6.294	6.237	7.265	7.368	6.323	8.818	6.269	10.314	6.022	6.148	7.069	6.651	8.949	6.2985	8.395	6.213	8.503	7.138	7.56	7.095	6.022	7.123	6.464	7.238	9.259	7.987
GSM518976	0	8.966	7.377	6.201	6.377	6.668	6.24	6.29	6.262	6.376	10.559	6.905	7.663	8.697	7.273	8.15	8.652	6.951	9.6565	9.433	9.4985	9.976	7.7825	6.133	6.442	6.686	6.991	6.246	9.172	6.28	10.477	5.949	6.221	6.809	6.766	9.063	6.3455	7.789	6.195	8.587	7.342	7.631	6.939	6.128	7.168	6.59	7.284	9.132	8.476
GSM518978	0	8.551	7.255	6.25	6.259	6.669	6.373	6.41	6.218	6.184	10.941	7.501	7.435	8.905	7.621	7.95	8.8535	6.685	8.45	9.366	9.559	9.35	7.784	6.243	6.354	6.589	7.232	6.531	8.2165	6.171	10.501	6.306	6.272	6.587	6.7175	8.209	6.4655	7.875	6.318	9.942	6.718	7.76	7.365	6.204	6.949	6.241	6.991	8.381	7.599
GSM518980	0	8.743	7.315	6.334	6.244	6.487	6.391	6.878	6.258	6.042	10.906	8.1145	7.751	9.238	8.077	8.186	9.202	6.801	8.8105	9.576	9.2785	9.684	6.829	6.2	6.466	6.904	7.152	6.231	8.2665	6.202	10.231	6.271	6.135	6.817	6.6145	9.012	6.2825	9.496	6.323	9.447	6.84	7.766	7.992	6.214	7.185	6.196	6.883	8.938	7.893
GSM518982	0	8.452	7.127	6.099	6.286	6.266	6.468	6.237	6.239	6.363	10.542	7.8905	7.521	8.826	8.247	7.667	8.817	6.94	8.687	9.741	10.1785	9.825	7.9675	6.23	6.223	6.93	7.014	6.207	8.5075	6.171	10.536	6.579	6.122	6.581	6.434	8.304	6.2065	9.306	6.513	9.388	7.108	7.942	7.418	6.225	7.31	6.211	6.616	8.744	7.359
GSM518984	0	8.722	7.53	6.276	6.147	6.435	6.067	6.28	6.307	6.336	10.815	7.332	7.473	9.1	7.563	7.791	9.0135	6.881	8.759	9.914	10.2025	9.665	7.401	6.174	6.351	6.978	7.168	6.683	8.5745	6.091	10.865	6.369	6.267	6.624	6.514	8.361	6.375	7.578	6.389	8.924	6.836	7.798	7.449	6.155	7.223	6.176	6.648	8.955	7.582
GSM518986	0	8.3	7.445	6.279	6.008	6.259	6.555	6.307	6.218	6.156	10.538	6.8305	7.95	9.523	7.477	8.312	8.581	6.939	8.9425	10.343	9.618	8.917	7.3625	6.27	6.62	6.772	7.367	6.345	8.2645	6.18	10.534	6.194	6.278	6.527	6.5715	8.771	6.354	7.852	6.434	8.873	6.914	7.716	7.623	6.182	7.366	6.248	7.109	8.762	7.894
GSM518988	0	8.565	7.647	6.23	6.538	6.271	6.235	6.342	6.414	6.202	10.76	6.9025	7.459	8.966	7.35	8.02	8.8825	6.957	9.014	9.809	9.877	8.771	7.5485	6.14	6.438	7.305	7.235	6.284	8.724	5.995	10.701	6.23	6.177	6.774	6.6125	8.33	6.319	8.196	6.274	9.098	7.042	7.845	7.437	6.143	7.251	6.447	7.32	8.917	7.861
GSM518990	0	8.509	7.484	6.424	6	6.79	6.152	6.365	6.301	6.21	10.877	7.241	7.847	8.446	7.467	8.196	8.6175	6.772	9.3135	9.232	9.1605	9.358	7.2495	6.368	6.609	7.597	7.018	6.304	8.4585	6.379	9.834	6.101	6.258	6.922	6.8355	8.879	6.2905	8.051	6.07	10.147	7.206	7.686	7.267	6.237	7.223	6.339	7.331	8.366	8.119
GSM518992	0	8.517	7.462	6.413	6.211	6.67	6.137	6.39	6.172	6.168	10.39	6.867	7.709	9.106	7.283	8.229	8.4015	6.935	8.9455	9.977	9.493	9.997	7.778	6.074	6.391	7.121	7.288	6.344	8.9025	6.345	11.345	6.228	6.178	6.694	6.5985	8.673	6.417	7.854	6.188	8.562	6.956	7.483	6.982	6.14	7.3	6.156	7.021	8.4	7.839
GSM518994	0	8.854	7.636	6.132	6.471	6.372	6.15	6.19	6.275	6.166	10.912	7.0735	7.877	8.874	7.372	8.233	8.441	6.731	8.821	9.503	9.665	9.712	7.489	6.183	6.958	6.674	7.087	6.209	8.3595	6.326	10.325	6.222	6.072	6.589	6.641	8.966	6.409	8.232	6.28	9.592	6.891	7.511	7.383	6.136	7.36	6.537	6.983	8.94	7.722
GSM518996	0	8.774	7.896	6.242	6.277	6.503	6.281	6.314	6.156	6.042	10.72	6.77	8.092	9.365	7.512	8.364	8.428	6.862	9.3475	10.113	10.2465	9.049	7.7935	6.233	6.604	7.159	7.196	6.226	8.348	6.271	11.069	6.224	6.198	6.514	6.643	8.779	6.3275	7.757	6.26	8.574	6.897	7.94	7.151	6.03	7.306	6.406	7.07	8.465	8.04
GSM518998	0	8.294	7.495	6.197	6.365	6.435	6.382	6.344	6.17	6.725	10.629	6.6815	7.807	9.074	7.412	8.162	8.315	6.774	9.087	10.091	9.744	9.519	7.7555	6.099	6.232	6.968	7.095	6.286	8.35	6.265	10.631	6.164	6.283	6.456	6.642	8.501	6.3655	7.449	6.341	8.38	6.847	7.931	7.428	6.144	7.441	6.226	7.141	8.235	8.041
GSM519000	0	8.815	7.67	6.251	6.311	6.374	6.219	6.191	6.401	6.183	10.62	6.681	7.727	9.222	7.236	8.253	8.2915	6.83	9.141	9.875	9.724	9.073	7.6375	6.187	6.578	6.95	6.921	6.381	7.9665	6.317	11.052	6.348	6.159	6.587	6.651	8.828	6.3205	7.82	6.193	9.353	6.745	8.455	7.708	6.232	7.366	6.199	7.06	8.098	7.971
GSM519002	0	8.427	7.675	6.413	6.513	6.443	6.065	6.31	6.065	6.175	10.469	6.969	7.601	9.342	7.533	8.326	8.6895	6.864	9.1265	10.021	9.841	8.94	7.2795	6.273	6.497	7.052	7.295	6.181	8.5215	6.284	10.895	6.065	6.065	6.616	6.6485	8.738	6.4375	8.332	6.065	9.081	7.021	7.557	7.254	6.138	7.368	6.527	6.97	8.902	7.91
GSM519004	0	8.171	7.335	6.398	6.31	6.634	6.235	6.391	6.084	6.195	10.684	7.749	7.547	8.623	7.698	8.028	9.181	6.642	8.7685	9.416	9.727	9.369	7.397	6.216	6.422	6.766	6.876	6.194	8.2245	6.349	10.224	6.084	6.209	6.516	6.7495	8.416	6.128	9.339	6.213	10.198	6.884	7.274	7.639	6.267	7.259	6.348	6.852	8.527	7.646
GSM519006	0	8.681	7.822	6.27	6.331	6.524	6.32	6.445	6.247	6.045	10.831	7.1545	7.818	9.358	7.478	8.245	8.9885	6.823	9.351	9.97	9.552	8.93	7.489	6.275	6.251	6.979	7.364	6.29	8.8335	6.176	10.286	6.193	6.203	6.825	6.6615	8.923	6.3775	8.319	6.179	8.332	7.068	7.444	7.099	6.093	7.287	6.339	7.305	9.173	8.39
GSM519008	0	8.589	7.585	6.347	6.25	6.918	6.392	6.356	6.25	6.213	10.525	6.836	7.916	8.949	7.679	8.137	8.588	7.033	9.0375	9.98	10.071	9.379	7.417	6.204	6.385	6.935	7.027	6.462	8.332	6.289	11.513	6.248	6.186	6.42	6.66	8.3	6.3735	8.113	6.289	10.002	6.97	7.933	7.627	6.129	7.268	6.382	6.979	8.192	8.017
GSM519010	0	8.658	7.481	6.196	6.327	6.532	6.19	6.318	6.226	6.209	10.506	6.6745	7.71	8.992	7.146	8.163	8.5035	6.91	9.2515	9.868	9.5355	9.923	7.4355	6.321	6.257	6.911	7.253	6.371	8.642	6.272	10.6	6.246	6.203	6.798	6.8105	8.604	6.3775	7.825	6.237	8.972	7.226	7.591	7.117	6.055	7.382	6.331	7.173	8.909	7.984
GSM519012	0	8.014	7.729	6.273	6.303	6.614	6.265	6.771	6.117	6.131	10.351	6.7085	7.534	9.367	7.484	8.329	8.5225	6.983	8.8295	10.54	10.737	8.709	8.2265	6.211	6.238	7.43	7.108	6.37	7.997	6.244	11.27	6.204	6.128	6.468	6.5505	8.534	6.3645	8.102	6.387	8.061	6.932	7.796	7.155	6.125	7.883	6.231	6.921	8.449	7.796
GSM519014	0	8.404	7.601	6.574	6.08	6.671	6.21	6.189	6.165	6.08	10.52	6.865	7.445	8.887	7.287	8.229	8.788	6.898	8.966	9.822	9.347	9.336	7.5695	6.19	6.53	7.063	7.092	6.257	8.5185	6.338	9.864	6.08	6.08	6.658	6.6505	8.392	6.309	7.991	6.19	9.139	7.055	7.923	7.18	6.143	7.418	6.363	6.883	8.683	7.763
GSM519016	0	8.214	7.838	6.381	6.106	6.596	6.925	6.345	6.182	6.279	11.145	6.694	7.569	9.766	7.175	8.296	8.6205	6.782	9.3445	10.009	9.4505	9.449	7.5185	11.776	6.739	8.014	7.164	6.31	8.822	6.326	11.408	6.183	6.307	6.736	6.681	9.243	6.4415	8.089	6.106	8.355	6.766	6.595	6.765	6.106	7.066	6.329	7.064	8.929	7.836
GSM519018	0	8.076	7.561	6.239	6.415	6.502	6.385	6.234	6.145	6.193	10.71	7.339	8.236	9.387	7.696	8.327	8.9615	7.428	8.706	10.342	9.8645	8.886	7.5315	6.196	6.161	7.414	7.327	6.154	8.108	6.382	11.463	5.958	6.16	6.687	6.493	8.448	6.336	8.623	6.204	8.587	6.971	7.994	7.595	6.258	7.554	6.163	6.71	8.51	7.616
GSM519020	0	8.709	7.754	6.189	6.283	6.555	6.297	6.265	6.048	6.202	10.669	6.958	7.834	9.302	8.315	8.254	8.7715	6.678	8.643	10.053	10.48	8.894	7.5325	6.213	6.275	7.255	7.374	6.361	8.2345	6.15	11.53	6.181	5.907	6.626	6.4995	8.368	6.379	8.44	6.377	8.061	6.841	7.264	7.389	6.091	7.385	6.288	6.782	8.647	7.623
GSM519022	0	8.896	7.822	6.283	6.221	6.919	6.086	6.369	6.229	6.284	11.107	7.3555	7.977	9.409	7.842	8.438	8.9975	6.731	8.7205	9.775	8.885	8.874	7.164	6.086	6.742	7.294	7.493	6.677	8.4445	6.296	11.166	6.298	6.284	6.787	6.667	8.905	6.4945	8.658	6.286	9.959	6.713	7.312	7.455	6.086	7.087	6.209	6.733	8.195	7.988
GSM519024	0	8.472	7.248	6.279	6.116	6.489	6.336	6.265	6.159	6.219	11.029	7.067	7.759	8.974	7.599	8.148	8.7755	7.133	8.917	9.588	9.28	9.963	7.041	6.109	7.325	6.863	6.997	6.304	8.4725	6.195	10.444	6.279	6.22	6.854	6.776	8.926	6.3795	8.184	6.345	9.32	7.076	7.26	7.331	6.228	7.004	6.333	7.056	8.791	8.192
GSM519026	0	8.548	7.435	6.154	6.42	6.46	6.314	6.318	6.12	6.075	10.942	7.0555	8.132	9.144	7.772	8.151	8.748	7.042	8.8045	9.693	9.0925	9.357	7.102	6.344	6.566	7.106	7.48	6.085	8.201	6.736	10.482	6.117	6.187	6.849	6.8925	8.933	6.3225	8.312	6.246	10.229	6.923	7.255	7.143	5.973	7.241	6.394	6.964	8.722	7.795
GSM519028	0	8.727	7.217	6.124	6.067	6.657	6.191	6.257	6.237	6.273	10.748	7.7245	7.589	8.756	7.981	8.321	8.641	6.856	8.59	9.353	9.2735	9.49	7.612	6.314	6.305	6.777	7.347	6.229	8.2755	6.408	10.357	6.234	6.243	6.613	6.8125	8.657	6.381	8.306	6.24	10.833	6.985	7.618	7.618	6.294	7.106	6.301	6.859	8.765	7.811
GSM519030	0	8.387	7.517	6.174	6.224	6.793	6.29	6.35	6.084	6.137	10.676	6.817	7.585	9.011	7.367	8.544	8.797	6.873	9.172	9.783	9.258	9.26	7.019	6.382	6.591	7.216	7.224	6.364	8.8775	6.265	10.639	6.084	6.283	6.837	6.7295	8.532	6.4015	8.154	6.198	9.294	6.79	7.649	6.994	6.191	7.1	6.423	7.237	8.889	8.052
GSM519032	0	8.546	7.605	6.184	6.435	6.455	6.029	6.539	6.239	6.132	10.585	7.524	7.921	9.715	7.756	8.548	8.5305	6.79	8.739	10.213	10.019	8.996	7.6435	6.328	6.262	7.067	7.067	6.324	7.835	6.174	10.67	6.156	6.219	6.596	6.5525	8.691	6.309	8.733	6.131	8.073	7.097	7.943	7.434	6.188	7.916	6.393	6.931	8.651	7.854
GSM519034	0	8.016	6.761	6.204	6.363	6.343	6.232	6.334	6.089	6.029	10.601	7.4785	7.61	9.332	7.801	8.51	8.962	6.8	9.158	10.041	9.851	9.912	7.519	6.147	6.446	6.926	7.213	6.197	8.6185	6.388	11.148	6.134	6.197	6.654	6.7145	8.71	6.385	8.632	6.205	8.48	7.018	8.484	7.274	6.262	7.339	6.308	7.149	8.779	7.947
GSM519036	0	9.288	7.76	6.806	6.386	6.555	6.189	6.307	6.303	6.304	11.223	7.466	8.306	8.855	7.489	8.793	8.6095	6.82	8.805	9.802	8.892	10.06	7.3075	6.236	7.089	6.85	6.955	6.247	7.964	6.413	9.962	6.223	6.237	6.749	6.8145	9.359	6.422	8.562	6.191	9.508	7.134	7.192	7.461	6.259	7.215	6.374	6.739	9.031	8.142
GSM519038	0	8.751	7.687	6.144	6.431	6.528	6.324	6.22	6.182	5.986	10.816	7.258	7.438	9.27	7.99	8.356	8.614	6.824	8.9135	9.804	9.969	9.396	7.292	6.236	6.503	7.106	7.258	6.195	8.323	6.302	11.216	6.201	6.029	6.614	6.602	8.617	6.3235	8.689	6.208	8.798	7.101	7.592	7.626	6.163	7.401	6.402	6.973	8.702	7.795
GSM519040	0	8.203	7.672	6.385	6.251	6.459	6.123	6.345	6.28	6.123	10.594	6.6555	7.643	9.447	7.146	8.334	8.49	6.861	9.181	10.085	9.542	9.719	7.4275	6.355	6.41	7.006	7.363	6.256	8.1985	6.123	11.004	6.123	6.123	6.708	6.546	8.851	6.276	8.012	6.289	8.061	7.033	7.356	7.283	6.211	7.504	6.308	7.083	8.892	7.968
GSM519042	0	8.59	7.546	6.411	6.204	6.466	6.206	6.258	6.382	6.226	10.435	6.9735	7.802	9.463	7.53	8.436	7.945	6.907	9.011	9.94	10.2475	9.442	7.974	6.229	6.997	7.291	7.381	6.431	8.996	6.267	11.263	6.266	6.159	6.645	6.77	8.554	6.3845	7.938	6.208	9.265	7.324	7.563	7.016	5.971	7.385	6.322	7.307	8.673	7.789
GSM519044	0	8.813	7.624	6.122	6.438	6.439	6.368	6.11	6.183	6.006	10.624	6.8095	7.666	9.282	7.025	8.451	8.74	6.864	9.097	9.835	9.416	9.125	7.245	6.109	6.428	6.942	7.416	6.214	8.534	6.25	11.025	6.02	6.254	6.493	6.636	8.708	6.285	7.827	6.069	9.443	6.989	7.469	7.178	6.197	7.265	6.584	6.906	8.865	9.013
GSM519046	0	8.599	7.708	6.36	6.347	6.437	6.296	6.319	6.125	6.115	10.518	6.972	7.65	9.331	7.92	8.304	8.86	6.879	8.9345	10.021	9.8815	9.282	6.755	6.211	6.731	7.016	7.144	6.297	8.176	6.367	11.017	6.017	6.149	6.564	6.6315	8.655	6.5425	8.296	6.215	9.271	6.718	7.4	7.481	6.222	7.308	6.214	6.865	8.7	7.61
GSM519048	0	8.748	7.599	6.163	6.361	6.77	6.355	6.156	6.021	6.025	9.511	7.6255	7.509	8.848	7.897	8.635	9.0955	6.804	8.709	10.241	8.843	8.779	7.247	6.289	6.273	7.078	7.435	6.264	8.2045	6.141	11.507	6.023	6.249	6.78	6.596	8.701	6.382	8.909	6.307	8.028	6.689	7.282	7.337	6.29	7.684	6.301	6.714	8.467	7.731
GSM519050	0	9.003	7.527	6.302	6.311	6.727	6.196	6.441	6.27	6.316	11.308	7.4125	8.016	8.711	7.861	8.382	8.5825	6.921	8.71	9.349	9.361	9.828	7.343	6.278	6.972	6.535	7.193	6.3	9.0895	6.405	9.9	6.234	6.407	6.997	6.6505	9.066	6.2405	8.229	6.358	8.917	6.947	7.002	6.776	6.305	6.571	6.543	6.541	8.831	7.873
GSM519052	0	8.361	7.442	6.367	6.102	6.804	6.229	6.336	6.182	6.175	10.811	7.141	7.737	9.188	7.525	8.161	8.79	7.011	9.3045	9.972	9.589	9.231	7.47	6.431	6.41	6.698	7.057	6.285	8.7025	6.184	10.875	6.311	6.222	6.541	6.4885	8.79	6.513	8.275	6.266	8.807	6.758	7.696	7.327	6.05	7.395	6.111	7.143	8.726	8.068
GSM519054	0	8.641	7.474	6.419	6.302	7.028	6.362	6.344	6.28	6.243	10.592	7.418	7.804	9.179	7.889	8.096	8.9225	6.748	9.207	9.975	9.374	9.771	7.5175	6.4	6.259	7.069	7.3	6.18	8.4855	6.395	10.298	6.194	6.304	6.769	6.574	8.79	6.5815	8.286	6.33	9.836	6.618	7.282	7.247	6.028	7.123	6.588	7.064	8.533	7.655
GSM519056	0	8.781	7.538	6.565	6.122	6.91	6.118	6.658	6.416	6.221	11.006	7.3035	7.925	8.899	7.556	8.192	8.9375	7.028	8.927	9.494	8.9235	9.181	6.861	6.239	6.374	6.684	7.445	6.437	8.599	6.2	10.772	6.281	6.045	6.684	6.557	8.838	6.26	8.086	6.536	9.211	6.762	7.164	7.277	6.18	7.07	6.199	6.906	8.06	8.127
GSM519058	0	9.314	7.643	6.206	6.141	7.536	6.345	6.621	6.286	6.25	11.128	7.4325	7.818	9.198	8.034	8.179	9.0405	6.925	8.509	9.858	9.4965	8.827	6.987	6.177	6.357	7.704	7.086	6.419	7.848	6.267	11.228	6.231	6.184	6.835	6.302	8.749	6.712	8.444	6.326	9.462	6.439	7.525	7.063	6.138	6.898	6.112	6.433	7.541	7.759
GSM519060	0	9.089	8.062	6.269	6.081	6.562	7.419	6.373	6.31	6.117	11.06	7.583	8.042	9.102	8.35	8.129	9.1275	6.946	8.647	10.089	9.4995	8.511	7.377	6.21	6.233	7.305	7.472	6.492	8.068	6.414	11.507	6.2	6.116	6.5	6.459	9.106	6.794	8.517	6.342	8.854	6.422	7.032	7.462	6.308	7.434	6.25	6.707	7.95	7.471
GSM519062	0	8.945	7.882	6.195	6.362	6.84	6.153	6.355	6.023	6.193	10.808	7.6285	7.947	9.546	8.314	8.326	9.1015	6.768	8.6815	10.186	9.711	9.132	6.88	6.204	6.298	7.225	7.121	6.331	8.006	6.317	11.095	6.283	6.426	6.526	6.565	8.208	6.4665	8.772	6.275	9.844	6.52	7.215	7.425	6.073	7.282	6.207	6.959	7.464	7.778
GSM519064	0	8.761	8.069	6.235	6.161	6.866	6.323	6.207	6.186	6.157	10.596	6.8665	8.138	9.193	7.545	8.138	8.7095	6.684	9.0515	9.752	9.036	9.406	7.282	6.02	6.435	7.055	7.498	6.271	8.2805	6.359	11.164	6.261	6.245	6.643	6.547	9.013	6.189	8.022	6.288	8.993	6.853	7.045	7.075	6.264	7.47	6.278	6.963	8.313	7.995
GSM519066	0	8.412	7.375	6.218	6.482	6.717	6.255	6.277	6.178	6.254	10.688	7.0445	7.692	9.011	7.654	8.016	8.567	6.599	8.5935	9.58	10.0655	9.658	7.8335	6.163	6.206	7.162	7.005	6.158	8.255	6.316	11.316	6.085	6.29	6.764	6.586	8.532	6.1755	8.313	6.141	9.31	7.038	7.83	7.413	6.085	7.504	6.413	6.942	8.454	7.637
GSM519068	0	8.292	7.61	6.191	6.375	6.464	6.207	6.28	7.125	6.081	10.792	6.929	7.723	9.239	7.472	8.265	8.6495	6.828	9.0545	9.735	9.5055	9.065	7.1785	6.081	6.303	7.07	7.347	6.081	8.622	6.241	10.971	6.081	6.166	6.639	6.652	8.575	6.2805	8.214	6.24	8.883	6.785	7.471	7.315	6.081	7.288	6.398	6.919	8.681	7.868
GSM519070	0	9.024	8.054	6.105	6.148	8.105	6.249	6.291	6.239	6.181	10.956	7.364	8.071	9.61	7.741	8.517	8.05	6.867	8.9985	9.88	8.8115	8.133	6.981	6.168	6.3	7.48	7.461	6.281	9.0045	6.488	11.042	6.269	6.348	6.987	6.593	8.972	6.4905	7.957	6.424	9.399	6.363	7.61	6.729	6.023	7.316	6.242	6.965	7.971	8.433
GSM519072	0	8.85	7.015	6.376	6.625	7.3	6.226	6.57	6.196	6.176	11.179	7.512	7.906	8.73	7.837	8.157	8.933	6.692	8.5415	9.422	9.4275	9.51	7.0025	6.455	6.48	6.736	7.285	6.214	8.087	6.197	10.912	6.192	6.079	6.61	6.2235	8.707	6.288	8.194	6.227	9.73	6.642	6.898	7.464	6.097	7.129	6.657	6.732	7.969	7.992
GSM519074	0	8.891	7.714	6.392	6.251	6.721	6.263	6.544	6.17	6.225	11.021	7.74	7.799	8.977	8.177	8.323	9.3655	7.018	8.749	9.901	9.1755	9.084	7.3935	6.068	6.438	6.986	7.282	6.332	8.207	6.489	9.768	6.231	6.177	6.561	6.55	8.616	6.5025	9.041	6.474	8.87	6.726	7.725	7.273	6.31	7.41	6.201	6.773	7.585	7.879
GSM519076	0	8.676	7.158	6.307	6.244	7.267	6.691	6.392	6.229	6.172	11.284	8.466	7.764	8.526	8.59	8.274	9.1615	6.507	8.1965	9.009	9.536	9.197	7.5555	6.416	6.274	6.88	6.999	6.483	7.721	6.164	10.444	6.112	6.189	6.448	6.2505	8.315	6.4805	9.678	6.254	10.197	6.815	7.491	7.266	6.336	7.115	6.155	6.542	7.238	7.721
GSM519078	0	8.804	7.887	6.097	6.35	6.961	6.072	6.293	6.236	6.202	10.817	6.9475	7.846	9.449	7.792	8.158	8.701	6.743	8.76	9.957	9.8035	9.1	7.703	6.243	6.456	7.221	7.44	6.279	7.968	6.543	11.462	6.227	6.489	6.515	6.4665	8.764	6.3655	7.992	6.251	8.642	6.554	7.403	7.328	6.03	7.445	6.34	7.257	7.854	8.019
GSM519080	0	8.377	7.256	6.434	6.493	7.577	6.702	6.424	6.554	6.217	10.856	7.57	8.08	8.919	8.212	8.176	9.0105	6.467	8.6205	9.664	9.7945	9.225	7.2575	6.366	6.121	7.453	7.322	6.117	7.9955	6.181	11.655	6.045	6.146	6.468	6.3615	8.315	6.444	8.889	6.556	9.989	6.861	8.304	7.524	6.237	7.129	6.16	6.506	7.059	7.819
GSM519082	0	9.226	7.216	6.319	6.04	6.891	6.382	6.307	6.165	5.971	11.281	7.4225	7.971	8.43	8.097	8.248	8.935	7.215	8.8965	9.324	9.327	9.47	7.422	6.408	6.12	6.937	7.058	6.357	8.122	6.235	10.27	6.273	6.271	6.79	6.29	9.077	6.2755	8.27	6.327	9.505	6.992	6.918	7.542	6.319	7.086	6.197	6.899	7.989	7.998
GSM518746	1	8.619	7.901	6.182	6.215	6.378	6.489	6.43	6.134	6.183	11.129	6.495	7.85	10.465	6.722	8.811	7.8015	6.905	8.657	9.816	9.1485	7.759	7.5755	6.098	6.239	7.05	7.255	6.173	7.8455	6.295	10.996	6.314	6.227	6.787	6.5715	8.693	6.397	8.219	6.218	8.181	6.375	7.589	7.422	6.24	7.538	6.23	7.605	7.219	8.089
GSM518747	1	8.833	8.16	6.149	6.235	7.09	6.287	6.262	6.181	6.041	11.59	6.691	8.001	10.431	7.052	8.592	8.0285	7.102	9.0065	10.277	9.85	8.819	7.8665	6.438	7.778	7.702	7.735	6.446	8.234	6.223	11.293	6.176	6.221	7.338	6.4575	8.742	6.4275	8.734	6.225	7.318	6.937	6.945	7.2	6.153	7.776	6.56	7.802	7.141	8.286
GSM518749	1	9.614	8.122	6.16	6.325	6.564	6.66	6.232	6.194	6.195	11.365	7.9395	7.966	9.801	8.387	8.592	8.6335	6.808	8.394	10.18	9.4985	7.624	7.0705	6.079	6.306	7.234	7.551	6.186	7.9815	6.25	10.712	6.232	6.27	7.011	6.4935	8.541	6.208	9.19	6.159	8.206	6.366	7.608	7.491	6.281	7.377	6.422	7.285	7.31	8.11
GSM518751	1	8.994	8.073	6.2	6.234	6.244	6.261	6.299	6.491	6.401	11.156	7.3225	7.246	9.721	7.252	7.586	8.684	6.88	8.5325	10.048	8.813	8.745	7.8445	6.142	6.483	7.616	7.846	6.42	8.3175	6.147	10.631	6.423	6.209	6.883	6.6285	8.603	6.2655	8.789	6.407	11.101	6.896	7.28	7.301	6.024	7.269	6.213	7.364	7.501	7.936
GSM518752	1	9.474	8.545	6.262	6.468	6.387	6.466	6.292	6.162	6.2	11.638	7.8505	8.154	10.51	8.393	8.44	8.694	6.811	8.276	10.412	8.708	8.023	8.061	6.114	6.295	7.653	8.042	6.133	8.2015	6.184	12.482	6.354	6.167	6.887	6.2605	8.79	6.42	9.01	6.231	7.652	6.636	6.675	7.392	6.243	7.858	6.423	7.432	6.526	8.425
GSM518756	1	9.262	8.338	6.307	6.411	6.496	6.491	6.326	6.036	6.112	11.532	7.477	7.721	10.395	8.045	8.431	8.3855	6.913	9.112	10.498	9.5725	8.37	7.6395	6.173	6.43	7.191	7.535	6.153	8.487	6.265	10.721	6.113	6.187	6.641	6.475	8.997	6.3885	8.615	6.605	7.465	6.905	6.926	7.468	6.215	7.419	6.615	7.797	7.407	8.433
GSM518759	1	8.865	7.868	6.357	6.121	6.21	6.573	6.374	6.092	6.098	10.988	7.9265	7.717	10.215	8.524	9.042	8.936	6.565	8.3385	10.259	9.659	9.16	7.526	6.207	6.416	7.086	7.068	6.291	7.8735	6.296	11.905	6.194	6.212	6.776	6.4335	8.226	6.3785	9.359	6.253	8.238	6.788	7.554	7.778	6.214	7.238	6.336	7.231	7.478	7.396
GSM518760	1	9.265	8.262	6.285	6.406	6.651	6.486	6.37	6.23	6.196	11.238	7.1135	7.841	9.832	7.376	8.473	7.986	6.876	8.624	10.037	8.895	8.047	7.727	6.144	6.742	6.958	7.547	6.235	8.884	6.284	10.606	6.209	6.229	7.063	6.5225	8.891	6.408	8.399	6.223	9.494	6.677	7.166	7.206	6.242	7.164	6.627	7.353	7.44	8.499
GSM518761	1	9.218	8.079	6.245	6.296	6.346	6.238	6.186	6.207	6.232	11.114	7.1935	7.89	10.191	7.518	8.725	7.9595	7.041	8.6045	10.245	9.2565	8.351	7.221	6.367	6.147	7.108	7.612	6.265	8.01	6.152	11.239	6.155	6.17	7.029	6.5295	8.773	6.3395	8.308	6.264	8.504	6.767	6.989	7.191	6.169	7.479	6.547	7.624	7.522	8.024
GSM518763	1	9.184	8.533	6.486	6.426	6.335	6.414	6.357	6.123	6.1	11.13	7.1875	7.904	10.476	7.641	8.752	8.5635	7.09	8.8225	10.444	9.4175	8.181	7.593	6.42	6.387	7.154	7.067	6.153	8.1435	6.351	11.51	6.264	6.248	6.905	6.4555	8.969	6.345	8.621	6.153	7.976	6.49	7.124	7.396	6.042	7.617	6.449	7.903	7.129	8.358
GSM518765	1	9.117	7.835	6.08	6.451	6.305	6.355	6.241	6.222	6.209	11.25	6.975	7.646	9.621	7.607	9.017	8.078	7.017	8.723	10.54	9.297	8.089	7.631	6.096	6.238	6.926	6.717	6.247	7.8355	6.332	10.802	6.207	6.1	6.921	6.5915	8.91	6.4185	8.161	6.32	7.291	6.553	7.55	7.61	6.255	7.784	6.46	7.318	7.622	7.442
GSM518768	1	8.611	7.876	6.265	6.288	6.445	6.253	6.335	6.2	6.185	10.928	7.1965	7.835	10.359	7.977	8.718	8.7715	6.875	8.886	10.625	10.095	8.144	7.135	6.201	6.394	6.955	7.435	6.286	8.132	6.245	11.206	6.191	6.244	6.98	6.5145	8.738	6.3425	8.855	6.291	7.811	6.818	7.184	7.652	6.238	7.401	6.431	7.367	7.666	8.091
GSM518769	1	8.893	8.602	6.243	6.452	6.352	6.279	6.286	6.152	6.277	11.261	6.7855	7.704	10.716	7.375	8.412	8.503	7.062	8.7565	10.701	9.7465	8.401	7.551	6.309	6.309	7.078	7.772	6.215	8.0965	6.185	11.907	6.198	6.045	7.186	6.355	8.773	6.288	8.501	6.417	7.581	6.645	7.542	7.296	6.277	7.601	6.538	7.702	6.884	8.441
GSM518770	1	9.032	8.175	6.303	6.346	6.533	6.299	6.323	6.216	6.276	11.216	6.824	7.735	10.369	7.174	8.878	8.3225	7.096	8.8105	10.12	9.583	8.797	7.3335	6.22	6.306	7.283	7.669	6.19	8.2825	6.223	10.617	6.375	6.156	7.186	6.572	8.702	6.336	8.592	6.207	7.617	6.752	7.097	7.318	6.109	7.584	6.383	7.652	7.822	8.272
GSM518771	1	9.732	8.022	6.273	6.306	6.29	6.477	6.371	6.211	6.167	11.024	7.9745	7.758	10.142	8.633	8.579	8.9545	6.781	8.821	10.117	9.891	8.521	7.786	6.116	6.291	6.808	7.189	6.148	8.0955	6.211	10.373	6.111	6.229	6.848	6.4335	8.589	6.314	9.22	6.265	7.512	6.626	7.079	7.562	6.254	7.471	6.435	7.354	7.366	8.131
GSM518772	1	9.594	8.511	6.269	6.434	6.601	6.2	6.685	6.267	6.191	11.554	7.394	8.264	10.748	7.667	8.772	8.168	6.614	8.5275	10.152	9.248	7.742	7.012	6.108	6.262	7.598	8.16	6.525	7.514	6.246	11.596	6.296	6.138	7.08	6.348	8.754	6.248	8.592	6.145	6.678	6.341	8.586	7.538	6.183	7.717	6.577	7.36	6.515	8.166
GSM518773	1	9.391	8.518	6.157	6.583	9.281	6.238	6.093	6.232	6.198	11.32	6.5905	7.906	10.305	7.376	8.949	7.604	6.852	8.772	10.306	9.7445	8.952	7.443	6.144	6.407	6.912	7.348	6.189	8.236	6.131	11.433	6.191	6.182	6.529	6.532	8.831	6.3475	8.328	6.183	6.874	6.735	7.476	7.318	6.055	7.719	6.611	7.624	7.808	8.107
GSM518774	1	8.548	7.411	6.219	6.45	6.366	6.453	6.293	6.111	6.138	10.596	7.437	7.673	9.775	7.751	8.568	9.127	6.899	8.7725	10.24	9.979	8.974	7.811	6.155	6.343	7.31	7.592	6.327	8.214	6.242	11.1	6.191	6.389	7.136	6.5075	8.402	6.31	8.78	6.26	7.876	6.49	7.172	7.173	6.258	7.421	6.445	7.374	7.864	7.922
GSM518775	1	8.927	8.29	6.244	6.375	6.287	6.432	6.359	6.214	6.224	11.287	7.287	7.696	10.348	7.72	8.46	8.246	7.007	9.0235	10.298	9.5485	8.452	7.7405	6.267	6.68	7.334	7.431	6.156	8.372	6.069	11.412	6.305	6.14	6.894	6.6385	8.904	6.4575	8.424	6.134	8.209	6.896	7.217	7.291	6.272	7.599	6.414	7.68	7.823	8.217
GSM518781	1	8.974	8.186	6.315	6.077	6.33	6.422	6.367	6.228	6.257	10.987	6.994	7.563	10.105	7.799	8.691	8.414	6.857	8.6125	10.137	9.659	8.504	7.161	6.226	6.514	7.344	7.23	6.39	8.5605	6.291	11.267	6.221	6.222	6.93	6.502	8.63	6.5305	8.769	6.262	8.287	6.8	7.137	7.446	6.179	7.652	6.125	7.617	8.134	7.801
GSM518782	1	9.143	8.054	6.29	6.363	6.215	6.271	6.303	6.17	6.241	11.09	6.8125	7.856	10.145	7.824	8.247	7.785	7.091	9.1695	10.418	9.6655	7.995	7.381	6.297	6.792	7.08	7.566	6.486	8.635	6.722	11.49	6.123	6.351	7.344	6.3985	9.041	6.36	8.335	6.274	7.442	7.014	7.264	7.41	6.279	7.172	6.627	7.763	6.844	8.609
GSM518783	1	9.724	8.395	6.373	6.079	6.433	6.275	6.398	6.271	6.27	11.099	7.0585	7.68	10.456	7.101	8.284	8.199	6.703	8.2655	10.281	9.229	8.225	7.5005	6.05	6.28	6.97	7.491	6.111	7.547	6.218	11.736	6.285	6.143	6.703	6.2565	8.347	6.4765	8.688	6.325	7.825	6.619	7.52	8.203	6.448	7.709	6.307	7.117	6.707	7.982
GSM518784	1	9.667	7.988	6.127	6.261	6.428	6.497	6.38	6.237	6.294	11.3	7.983	7.883	10.12	8.336	8.528	8.4515	6.769	8.4535	9.951	10.0665	7.588	7.0685	6.161	6.438	7.1	7.532	6.233	7.76	6.102	10.509	6.068	6.293	6.92	6.3225	8.48	6.351	8.74	6.44	8.572	6.712	7.845	7.656	6.218	7.395	6.471	7.427	6.799	8.129
GSM518786	1	9.263	8.169	6.371	6.299	6.55	6.25	6.281	6.154	6.347	11.356	6.7245	7.906	10.667	7.2	8.612	8.2615	7.022	8.9385	10.21	8.4995	8.121	7.083	6.293	6.244	6.956	7.618	6.276	7.9795	6.103	10.418	6.259	6.265	6.926	6.556	8.964	6.4195	8.294	6.249	7.679	6.682	7.264	7.378	6.236	7.504	6.531	7.76	7.343	8.512
GSM518788	1	8.885	8.355	6.4	6.272	6.327	6.094	6.466	6.35	6.252	11.354	6.926	7.86	10.626	7.374	8.898	8.1635	6.932	9.0545	10.418	9.249	8.421	7.134	6.358	6.169	7.222	7.835	6.203	8.273	6.184	11.491	6.294	6.106	7.416	6.5965	8.867	6.3375	8.738	6.273	7.567	6.655	7.303	7.673	6.146	7.398	6.566	7.645	7.769	8.501
GSM518790	1	8.641	7.788	6.4	6.179	6.24	6.046	6.368	6.308	6.2	11.265	6.993	7.646	10.097	7.393	8.662	8.2775	6.913	8.9845	10.192	9.641	8.625	7.804	6.332	6.335	7.207	7.564	6.188	8.041	6.292	10.74	6.193	6.278	7.032	6.579	8.534	6.3055	8.368	6.292	7.972	6.889	7.194	7.32	6.19	7.645	6.391	7.661	8.123	8.015
GSM518791	1	9.29	8.307	6.199	6.285	6.45	6.244	6.315	6.279	6.219	11.731	6.6535	8.118	10.664	7.231	8.53	7.8905	7.409	8.929	10.305	9.643	7.88	7.7395	6.164	6.771	7.567	7.795	6.186	8.4655	6.195	11.778	6.292	6.182	7.128	6.4885	9.023	6.254	8.628	6.433	7.366	6.922	7.165	7.117	6.144	7.735	6.622	7.972	6.86	8.341
GSM518792	1	9.902	8.326	6.242	6.325	6.434	5.992	6.309	6.452	6.275	11.291	6.74	8.703	9.75	7.189	8.716	8.192	7.279	9.0115	9.874	8.641	8.739	7.4035	6.186	6.275	6.942	7.63	6.261	8.8455	6.093	10.845	5.972	6.211	6.935	6.684	8.978	6.194	7.99	6.211	8.433	6.885	7.386	7.009	6.191	7.48	6.596	7.748	7.813	8.564
GSM518793	1	8.43	7.222	6.259	6.51	6.448	6.54	6.353	6.221	6.211	10.106	7.528	7.42	9.302	8.128	8.417	8.821	6.57	8.5255	10.281	9.4065	8.196	6.8785	6.132	6.15	7.184	7.35	6.165	7.9645	6.191	11.53	6.194	6.154	7.128	6.478	8.206	6.491	9.088	6.342	8.269	6.724	7.67	7.616	6.292	7.22	6.293	6.968	7.438	7.964
GSM518794	1	9.813	8.204	6.152	6.247	6.33	6.665	6.381	6.244	6.282	11.499	8.794	7.863	9.952	8.747	8.462	8.9445	6.991	8.736	10.103	8.883	7.775	6.911	6.138	6.246	6.853	7.375	6.257	7.921	6.121	10.446	6.336	6.106	7.061	6.5175	8.635	6.442	9.516	6.227	8.789	6.727	6.619	6.921	6.253	7.101	6.56	7.445	7.105	8.336
GSM518798	1	8.99	8.16	6.162	6.232	6.544	6.589	6.306	6.243	6.278	11.219	7.0905	7.658	10.333	7.859	8.8	8.1835	6.626	8.595	10.381	9.9985	8.743	7.5895	6.235	6.208	7.602	7.808	6.006	8.301	6.321	11.209	6.275	6.027	7.02	6.24	8.892	6.2405	8.389	6.424	7.043	6.634	7.187	7.067	6.46	7.29	6.113	7.475	7.311	8.238
GSM518800	1	9.131	8.048	6.285	6.417	6.401	6.282	6.188	6.247	6.139	11.248	7.233	7.582	10.203	7.331	8.873	8.41	6.88	8.6865	9.838	9.182	8.633	6.7385	6.199	6.577	7.083	7.386	6.198	7.8615	6.201	10.64	6.165	6.167	7.131	6.5745	8.547	6.292	8.328	6.216	8.742	6.669	7.365	7.613	6.178	8.024	6.28	7.583	8.013	8.123
GSM518801	1	9.358	8.461	6.515	6.063	6.174	6.145	6.453	6.357	6.273	11.307	6.928	7.625	10.131	7.228	8.534	8.315	7.03	8.917	10.24	9.4485	8.437	7.6375	6.151	6.488	7.2	7.208	6.394	8.0815	6.272	10.507	6.449	6.299	6.942	6.6075	8.728	6.5575	8.369	6.277	8.495	6.843	7.378	7.728	6.287	7.856	6.099	7.76	7.563	7.949
GSM518802	1	8.945	8.032	6.184	6.522	6.29	6.329	6.439	6.143	6.208	11.127	6.8085	7.88	10.397	7.153	8.681	8.3505	6.987	8.6665	10.298	9.7635	8.633	7.3865	6.065	6.159	7.657	7.473	6.143	7.9635	6.497	11.408	6.311	6.299	7.444	6.5355	8.522	6.2525	8.405	6.328	8.067	6.979	7.169	7.346	6.322	7.819	6.65	7.505	7.757	8.082
GSM518803	1	9.238	7.734	6.363	6.264	6.408	6.642	6.43	6.156	6.217	11.089	8.819	7.784	9.307	8.417	8.742	9.13	6.712	8.464	9.828	8.475	7.809	7.2125	6.39	6.605	6.735	7.13	6.171	7.782	6.039	10.085	6.34	6.249	6.891	6.466	8.525	6.291	10.045	6.199	8.951	6.575	7.834	7.586	6.294	7.264	6.275	7.368	7.27	8.034
GSM518804	1	9.071	8.305	6.16	6.425	7.352	6.332	6.066	6.008	6.138	10.877	6.884	7.695	10.418	6.934	8.973	8.262	7.153	8.8225	10.458	9.2175	8.62	7.568	6.522	6.375	7.301	7.448	6.597	7.9585	6.224	11.333	6.149	6.09	7.371	6.542	8.782	6.272	8.501	6.274	8.179	6.725	7.127	7.24	6.128	7.854	6.328	7.654	7.775	7.936
GSM518805	1	8.348	7.845	6.433	6.133	6.258	6.383	6.335	6.314	6.126	10.909	7.2175	7.272	9.826	7.132	8.088	8.0755	6.908	9.0675	10.517	10.42	8.929	7.593	6.092	6.323	7.018	7.511	6.333	8.4655	6.2	11.519	6.283	6.056	6.987	6.546	8.424	6.3215	8.037	6.333	7.694	6.767	7.121	7.887	6.269	7.104	6.513	7.986	7.633	8.421
GSM518809	1	9.632	8.279	6.411	6.374	6.342	6.16	6.52	6.27	6.266	11.459	7.0395	7.982	10.586	7.375	8.41	8.38	7.046	8.7025	10.276	9.0505	8.631	7.2425	6.335	6.361	7.303	7.587	6.156	7.9955	6.268	11.251	6.18	6.123	7.039	6.3385	8.718	6.3665	8.683	6.323	8.749	6.726	7.077	7.571	6.166	7.622	6.506	7.787	6.628	8.289
GSM518810	1	9.024	7.838	6.338	6.223	6.411	6.092	6.441	6.104	6.026	11.114	7.036	8.168	9.982	7.051	8.509	8.0625	7.16	8.6355	9.987	9.3845	7.288	8.449	6.196	6.517	7.076	7.801	6.292	8.099	6.257	11.266	6.134	6.201	6.853	6.519	8.857	6.472	8.126	6.437	7.722	6.832	7.063	7.248	6.196	7.371	6.598	7.613	7.168	8.303
GSM518811	1	9.277	8.541	6.316	6.477	6.287	6.476	6.254	6.241	6.22	11.195	7.1085	7.81	10.544	7.992	8.554	8.377	6.961	8.999	10.486	9.499	8.688	8.043	6.146	6.321	7.285	7.544	6.175	8.1315	6.279	11.662	6.211	6.27	6.816	6.488	8.895	6.371	8.666	6.209	6.691	6.95	7.056	7.715	6.083	7.485	6.473	7.76	7.281	8.477
GSM518812	1	8.911	8.071	6.437	6.29	6.624	6.282	6.348	6.198	6.164	11.012	6.654	8.063	10.011	7.046	8.607	8.0365	6.998	8.805	10.303	9.9665	9.243	7.4815	6.343	6.198	7.157	7.372	6.219	8.2355	6.3	11.248	6.318	6.236	7.1	6.6055	8.776	6.292	8.198	6.435	7.81	7.015	7.549	7.542	6.179	7.556	6.369	7.683	7.656	8.181
GSM518813	1	9.317	8.49	6.193	6.244	6.518	6.205	6.309	6.334	6.626	11.234	7.0285	8.18	10.361	7.268	8.85	8.4125	7.007	8.732	10.049	9.3015	8.726	7.1435	6.252	6.422	7.184	7.908	6.281	8.0635	6.313	10.628	6.185	6.247	7.094	6.6285	8.825	6.3175	8.553	6.308	8.599	6.883	7.489	7.083	6.117	7.503	6.517	7.472	7.663	8.046
GSM518814	1	9.09	8.047	6.5	6.226	7.012	6.602	6.283	6.328	6.299	11.225	7.5885	7.953	10.097	7.599	8.178	8.4615	7.051	8.4955	9.872	9.188	8.023	7.4065	6.331	6.81	7.204	7.327	6.34	8.231	6.278	10.634	6.272	6.31	6.736	6.567	8.572	6.556	8.505	6.449	8.91	6.619	7.167	7.243	6.142	7.792	6.19	7.509	7.533	7.714
GSM518815	1	8.633	7.853	6.231	6.358	6.139	6.438	6.254	6.207	6.196	10.785	7.4545	7.534	10.079	7.966	8.444	8.7275	6.842	8.6465	10.377	10.1265	9.267	7.624	6.068	6.308	7.447	7.631	6.308	8.0265	6.275	10.937	6.178	6.288	6.935	6.4215	8.445	6.4385	8.664	6.254	7.225	6.697	7.495	7.518	6.269	7.566	6.377	7.51	7.696	7.867
GSM518816	1	8.203	7.979	6.233	6.443	6.337	6.36	6.28	6.174	6.254	11.46	7.39	7.552	10.093	7.722	8.154	8.1995	6.987	9.241	10.754	10.1585	9.62	7.829	6.232	7.666	7.109	7.393	6.378	7.937	6.289	11.419	6.463	6.316	7.282	6.6485	9.001	6.361	8.056	6.221	8.61	7.192	6.971	7.487	6.016	7.29	6.422	8.095	7.697	8.575
GSM518817	1	9.664	8.569	6.461	6.433	6.529	6.126	6.424	6.095	6.264	11.169	6.4525	7.924	10.365	7.074	8.646	7.6175	7.081	8.836	10.183	10.3225	8.581	7.7865	6.169	6.481	7.231	7.155	6.133	7.9105	6.32	11.603	6.141	6.297	6.683	6.6485	8.94	6.3295	8.183	6.294	7.518	7.01	7.336	7.744	6.166	7.774	6.286	7.577	7.894	8.247
GSM518818	1	9.363	8.449	6.462	6.015	6.345	6.254	6.257	6.242	6.229	11.652	6.6825	7.737	10.483	7.724	8.096	7.963	6.997	9.1	10.569	9.7975	8.451	7.599	6.249	6.346	7.557	7.562	6.112	8.3695	6.323	11.402	6.197	6.261	7.324	6.397	9.054	6.44	8.525	6.295	6.874	6.969	6.918	7.493	6.406	7.679	6.252	8.055	6.781	8.515
GSM518823	1	8.965	8.215	6.183	6.563	6.234	6.209	6.223	6.157	6.122	11.307	6.863	7.952	10.536	6.952	8.866	8.027	7.179	8.908	10.385	9.133	8.975	7.52	6.083	6.387	7.25	7.751	6.229	8.0655	6.267	10.805	6.208	6.224	7.151	6.4705	8.884	6.2165	8.425	6.405	7.813	6.963	7.197	7.407	6.398	7.743	6.515	7.873	7.393	8.27
GSM518824	1	9.356	8.454	6.37	6.145	6.262	6.048	6.368	6.331	6.213	11.257	6.954	8.016	10.475	7.427	8.366	8.0855	7.086	8.738	10.469	9.771	8.61	7.513	6.219	6.286	7.443	7.561	6.221	7.945	6.277	11.221	6.415	6.166	7.03	6.334	8.712	6.3385	8.401	6.443	8.481	6.745	7.261	7.197	6.353	7.721	6.143	7.752	6.807	8.09
GSM518825	1	9.11	7.983	6.308	6.32	6.352	6.468	6.329	6.266	6.218	11.057	7.3995	7.784	10.4	8.515	8.291	8.3	6.815	8.517	10.415	10.378	9.041	7.879	6.211	6.335	7.353	7.209	6.184	8.0325	6.084	12.231	6.281	6.165	6.746	6.3105	8.601	6.346	8.617	6.312	6.865	6.868	7.157	8.012	6.432	7.93	6.311	7.474	6.573	8.005
GSM518826	1	9.502	8.118	6.207	6.63	6.384	6.413	6.314	6.105	6.193	11.092	6.671	7.773	10.235	7.488	8.905	8.035	7.016	8.9505	10.132	9.6895	9.159	7.0755	6.231	6.64	7.29	7.578	6.288	8.0405	6.369	10.297	6.104	6.322	7.264	6.6415	8.706	6.325	8.244	6.165	7.871	6.614	6.9	7.422	6.146	7.379	6.468	7.587	8.461	7.888
GSM518828	1	9.561	7.776	6.348	6.347	6.243	6.557	6.529	6.325	6.241	11.268	8.623	7.863	9.894	8.704	8.56	9.023	6.715	8.3655	9.998	9.482	8.082	7.097	6.197	6.751	6.964	7.291	6.2	7.607	6.161	10.563	6.313	6.265	6.793	6.4905	8.701	6.2835	9.659	6.227	8.483	6.322	7.117	7.849	6.059	7.199	6.414	7.466	7.174	7.948
GSM518832	1	8.871	7.333	6.195	6.318	6.149	6.33	6.154	6.155	6.117	10.957	6.558	7.297	9.852	6.811	8.368	10.7285	6.91	8.767	10.397	9.664	9.849	7.71	6.418	6.492	7.013	6.835	6.232	7.924	6.244	11.221	6.296	6.175	6.758	6.561	8.627	6.335	8.096	6.336	8.047	6.72	7.024	7.843	6.244	7.716	6.409	7.671	7.804	7.889
GSM518885	1	8.072	7.19	6.376	6.218	6.376	6.268	6.285	6.289	6.326	10.524	7.2325	7.797	8.579	8.07	7.958	8.469	6.702	8.927	9.367	10.393	10.23	8.0865	6.296	6.998	7.197	6.68	6.386	8.4295	6.321	11.247	6.174	6.2	6.498	6.592	8.135	6.4555	8.73	6.243	8.903	7.529	7.482	7.674	6.041	7.33	6.237	7.069	8.474	7.19
GSM518887	1	8.963	7.079	6.315	6.304	6.767	6.292	6.328	6.175	6.267	11.015	8.2905	7.917	8.239	8.303	8.473	9.1245	6.779	8.5065	9.158	9.562	10.732	7.1365	6.363	6.3	6.553	6.875	6.266	8.438	6.473	9.31	6.097	6.24	6.588	6.4915	9.012	6.3745	8.741	6.23	9.846	7.194	7.208	7.205	6.449	6.695	6.175	6.845	9.402	7.394
GSM518889	1	9.173	7.501	6.187	6.079	6.649	6.369	6.696	6.239	6.032	10.977	7.6635	8.087	8.099	7.945	7.899	8.841	7.103	8.2	9.324	9.6715	10.282	7.412	6.277	6.366	6.905	6.995	6.234	8.5365	6.358	9.596	6.204	6.411	6.78	6.5195	9.307	6.3285	8.333	6.444	10.016	7.354	6.758	7.499	6.207	6.708	6.196	6.983	8.691	7.247
GSM518891	1	8.383	7.595	6.366	6.228	6.622	6.223	6.246	6.36	6.208	10.428	7.069	7.651	9.259	7.739	8.038	8.3165	7.118	8.9475	10.231	10.1175	8.823	7.507	6.252	6.666	6.915	7.247	6.388	8.2435	6.105	11.288	6.262	6.115	6.648	6.4215	8.373	6.2985	8.172	6.212	8.7	7.121	7.15	7.407	6.245	7.285	6.262	6.766	8.427	7.671
GSM518893	1	8.226	7.175	6.293	6.224	6.594	6.309	6.318	6.181	6.14	10.634	7.2625	7.973	8.844	7.583	7.852	8.4925	7.109	8.851	9.639	9.7975	9.176	7.179	6.285	6.273	6.831	7.157	6.563	8.4805	6.27	10.252	6.184	6.195	6.735	6.843	8.453	6.4495	8.159	6.295	10.406	6.74	7.705	7.311	6.269	7.17	6.104	6.987	8.386	8.111
GSM518895	1	8.387	6.849	6.257	6.246	6.442	6.128	6.252	6.093	6.139	10.803	7.804	8.119	8.487	8.096	7.865	8.7335	6.977	8.8465	9.434	9.7025	9.28	7.05	6.219	6.591	6.903	6.764	6.432	8.4665	6.202	10.677	6.286	6.175	6.725	6.622	8.525	6.338	9.07	6.283	10.129	6.986	7.306	7.435	6.188	6.781	6.364	7.078	8.463	8.024
GSM518897	1	8.748	7.586	6.36	6.281	6.477	6.097	6.425	6.173	6.175	10.682	7.1665	8.058	9.12	7.891	8.213	8.221	6.997	8.838	9.897	9.5775	8.91	7.343	6.073	6.454	6.71	7.143	6.44	8.0215	6.522	11.35	5.938	6.299	6.462	6.5335	8.714	6.345	8.374	6.166	9.385	6.755	7.742	7.02	6.158	7.085	6.392	7.031	8.517	8.187
GSM518899	1	8.561	7.895	6.287	6.318	6.538	6.191	6.324	6.004	6.219	10.359	6.8085	8.069	9.282	7.452	8.133	8.219	7.041	9.055	10.144	9.9655	8.578	7.3305	6.173	6.502	6.843	7.208	6.229	8.681	6.312	11.52	6.128	6.022	6.486	6.682	8.666	6.407	7.996	6.166	8.497	7.011	7.483	7.132	6.14	7.329	6.335	7.031	8.47	8.012
GSM518901	1	8.418	7.518	6.337	6.344	6.62	6.36	6.361	6.071	6.184	10.615	6.857	8	9.072	7.401	8.043	8.063	7.019	9.198	9.818	9.9135	9.373	7.355	6.357	6.331	7.16	7.315	6.345	8.655	6.388	11.543	6.122	6.11	6.865	6.7635	8.688	6.2995	8.043	6.121	8.902	7.033	7.647	7.295	6.149	7.227	6.494	7.18	8.613	8.036
GSM518903	1	9.537	8.364	6.312	6.233	6.534	6.231	6.345	6.25	6.337	10.562	6.751	8.292	9.037	7.357	7.999	8.3225	7.105	9.3125	9.843	10.05	9.645	7.1845	6.38	6.365	6.944	6.987	6.481	8.575	6.305	11.084	6.223	6.124	6.734	6.677	8.863	6.3405	7.879	6.121	7.87	7.065	7.431	7.278	6.035	7.407	6.406	7.281	8.597	8.172
GSM518905	1	8.902	7.132	6.241	6.313	6.302	6.583	6.337	6.138	6.134	10.98	8.186	7.742	7.929	7.909	7.915	8.9925	7.34	8.473	9.261	9.538	9.746	7.2265	6.151	6.683	6.542	6.809	6.324	8.544	6.115	9.523	6.313	6.078	6.81	6.5245	8.633	6.242	9.113	6.111	10.015	7.036	6.632	7.56	6.361	6.725	6.212	6.899	8.756	7.903
GSM518907	1	8.434	7.276	6.259	6.199	6.22	6.086	6.41	6.21	6.239	10.315	7.6455	7.599	8.639	7.933	8.334	8.8965	7.116	8.816	9.209	9.0585	9.162	7.2755	6.108	6.664	7.238	6.76	6.286	8.2545	6.266	9.998	6.262	6.105	6.686	6.576	8.415	6.329	9.134	6.392	9.211	6.949	8.1	7.443	6.177	6.993	6.386	6.844	8.612	7.498
GSM518909	1	8.51	7.472	6.167	6.332	6.686	6.339	6.303	6.109	6.101	10.887	7.417	7.979	9.304	7.83	8.196	8.5665	7.005	8.732	10.134	10.1415	9.068	7.443	6.175	6.283	6.982	7.185	6.111	8.264	6.198	10.96	6.186	6.09	6.575	6.48	8.394	6.5615	8.729	6.291	8.664	6.704	7.434	7.537	6.154	7.495	6.249	6.807	8.349	7.817
GSM518911	1	8.751	7.67	6.114	6.147	6.704	6.399	6.281	6.236	6.232	10.651	7.4165	8.058	9.259	8.113	8.082	8.6405	6.928	8.7635	9.832	10.163	9.219	7.5285	6.207	6.236	6.916	7.085	6.273	8.369	6.258	11.012	6.323	6.148	6.494	6.5005	8.462	6.461	8.738	6.372	8.645	6.82	7.387	7.271	6.088	7.558	6.197	6.829	8.042	8.005
GSM518913	1	9.032	7.031	6.315	6.19	6.669	6.224	6.31	6.261	6.252	10.971	7.823	8.109	8.108	7.864	7.992	8.8565	7.27	8.6585	9.208	9.815	10.049	7.697	6.268	6.406	6.788	6.946	6.422	8.632	6.349	9.893	6.227	6.213	6.674	6.646	8.773	6.2095	8.727	6.361	10.525	7.191	6.573	7.229	6.227	6.422	6.472	6.898	8.864	7.884
GSM518915	1	8.673	7.705	6.16	6.294	6.383	6.187	6.289	6.175	6.214	10.403	6.8095	7.758	9.406	7.288	7.764	8.2815	7.3	9.246	9.935	10.18	9.778	7.734	6.075	6.545	6.949	7.246	6.467	8.3675	6.182	11.153	6.087	6.216	6.922	6.6815	8.667	6.1885	8.059	6.314	9.432	7.187	7.315	7.453	6.157	7.228	6.287	7.183	8.691	8.023
GSM518917	1	8.736	7.442	6.626	6.152	6.641	6.238	6.214	5.961	6.213	10.644	6.7745	7.95	8.902	7.313	7.862	8.3	7.097	9.0745	9.688	9.5995	9.297	7.468	6.154	6.48	6.909	7.351	6.411	8.8965	6.42	11.104	6.16	6.135	6.828	6.777	8.583	6.2235	8.231	6.311	9.563	7.201	7.431	7.12	6.246	7.349	6.362	7.185	8.533	8.161
GSM518919	1	8.039	7.067	6.19	6.448	6.44	6.116	6.219	6.007	6.067	9.609	7.159	8.002	8.874	7.623	8.598	8.7895	7.022	9.018	9.079	8.965	9.575	7.027	6.357	6.307	7.026	7.272	6.315	8.337	6.209	10.757	6.006	6.128	6.684	6.7935	8.616	6.244	8.752	6.157	9.019	6.993	7.629	7.424	6.316	6.983	6.624	6.99	8.719	8.009
GSM518921	1	8.635	7.653	6.307	6.605	6.192	6.209	6.295	6.031	6.003	9.833	6.7585	7.689	8.792	7.657	8.348	8.455	7.094	9.121	9.283	9.055	9.791	7.808	6.146	6.51	7.231	7.045	6.424	8.339	6.219	10.698	6.16	6.211	6.806	6.6445	8.565	6.22	8.374	6.4	8.906	7.1	7.573	7.341	6.249	7.21	6.457	7.161	8.777	7.853
GSM518923	1	8.708	7.543	6.223	6.171	6.41	6.195	6.546	6.179	6.114	10.504	7.5975	7.734	9.043	7.885	8.251	8.825	6.858	8.702	9.1	9.314	9.051	7.209	6.249	6.638	6.978	7.12	6.489	7.7605	6.21	9.879	6.106	6.239	6.604	6.6875	8.439	6.329	9.054	6.285	9.557	6.929	8.743	7.378	6.103	7.275	6.399	6.762	8.305	7.671
GSM518925	1	8.632	7.568	6.255	6.069	6.482	6.209	6.204	6.227	6.085	10.774	6.837	7.928	8.754	7.859	8.228	8.406	7.107	9.005	9.256	10.113	9.579	7.5115	6.102	6.378	7.138	6.751	6.268	8.2635	6.394	11.156	6.291	6.211	6.449	6.5505	8.406	6.751	8.25	6.176	8	7.178	7.98	7.073	6.09	7.174	6.065	7.122	8.601	7.69
GSM518927	1	8.343	7.269	6.26	6.566	6.613	6.168	6.384	6.292	6.121	10.641	6.876	7.774	8.583	8.071	8.418	8.7125	6.895	9.039	8.733	10.101	10.023	7.107	6.299	6.434	7.41	6.852	6.238	8.229	6.318	10.118	6.366	6.228	6.863	6.5435	8.439	6.3665	8.719	6.045	9.494	7.247	7.989	7.602	6.151	6.741	6.709	6.947	8.643	7.909
GSM518929	1	8.772	7.492	6.192	6.869	6.751	6.33	6.325	6.228	6.156	10.654	7.1215	7.98	8.803	7.608	8.492	8.839	6.893	9.0505	9.007	9.501	9.995	7.518	6.312	6.522	6.889	6.807	6.253	8.385	6.24	10.841	6.106	6.164	6.441	6.464	8.4	6.234	8.913	6.118	8.535	6.864	7.381	7.367	6.242	6.878	7.081	6.95	8.627	7.88
GSM518931	1	8.543	7.558	6.289	6.472	6.257	6.271	6.312	6.187	6.195	9.022	7.1475	7.958	9.072	7.628	8.625	8.6505	7.056	9.007	9.709	9.1875	9.239	7.3515	6.251	6.757	7.391	7.385	6.382	8.541	6.261	11.34	6.253	6.006	6.833	6.6445	8.454	6.378	8.583	6.277	8.659	7.245	7.687	7.512	6.234	7.184	6.421	7.018	8.647	7.86
GSM518933	1	8.481	7.252	6.236	6.231	6.319	5.997	6.293	6.119	6.072	11.039	6.913	7.885	9.043	7.438	8.334	8.431	6.753	8.9485	9.443	9.4675	10.523	7.413	6.202	6.685	6.89	7.115	6.103	8.6545	6.212	10.617	6.158	6.115	6.693	6.5195	8.815	6.2075	8.409	6.127	8.919	7.054	7.707	7.534	6.229	7.306	6.276	7.101	9.039	7.694
GSM518935	1	8.27	7.008	6.144	6.146	6.197	6.312	6.336	6.225	6.184	10.776	6.662	7.669	9.095	7.066	8.247	8.1425	6.902	9.043	9.353	9.47	10.039	7.4975	6.12	6.98	6.723	7.141	6.113	8.6345	6.228	9.968	6.273	6.231	6.522	6.651	8.85	6.1855	8.873	6.25	9.097	6.935	7.772	7.582	6.128	7.29	6.404	7.126	8.92	7.729
GSM518937	1	9.007	7.508	6.111	6.238	6.369	6.25	6.301	6.127	6.007	10.69	6.8775	7.297	9.143	7.15	8.178	8.947	6.651	8.942	9.269	9.735	10.125	7.7835	6.2	6.335	6.971	7.07	6.185	8.4095	6.083	11.04	6.201	6.116	6.525	6.6095	8.561	6.3515	7.727	6.295	8.449	7.212	8.034	7.834	6.186	7.406	6.186	7.038	8.459	7.636
GSM518939	1	8.975	7.454	6.406	6.45	6.368	6.18	6.225	6.192	6.253	10.664	6.725	7.602	9.062	7.344	8.355	8.4565	6.783	9.0155	9.426	9.707	10.232	7.1305	6.184	6.41	6.845	7.167	6.284	8.497	6.19	10.993	6.128	6.116	6.526	6.565	8.625	6.3425	7.555	6.187	9.077	7.055	8.222	7.67	6.188	7.168	6.314	6.989	8.538	7.758
GSM518941	1	8.717	7.406	6.248	6.473	6.652	6.484	6.143	6.339	6.328	10.746	7.4915	7.626	8.943	7.571	8.173	9.1225	6.753	8.9375	9.244	9.39	10.052	7.521	6.149	6.424	6.708	6.928	6.197	8.292	6.224	10.293	6.119	6.116	6.613	6.712	8.75	6.3255	8.834	6.343	9.948	6.949	7.705	7.837	6.193	7.077	6.347	6.835	8.918	7.571
GSM518943	1	8.805	7.337	6.258	6.424	6.381	6.274	6.307	6.256	6.277	10.839	8.175	7.853	8.599	8.114	8.132	9.263	6.495	8.5635	9.135	10.1385	9.25	7.267	6.239	6.485	6.856	6.869	6.273	8.342	6.17	10.556	6.219	6.243	6.598	6.602	8.651	6.405	9.103	6.281	9.778	7.127	7.804	7.586	6.226	7.035	6.268	6.796	8.823	7.408
GSM518945	1	8.781	7.157	6.263	6.389	6.44	6.334	6.213	6.265	6.139	11.259	7.263	8.012	8.897	7.683	8.309	8.7455	6.854	9.1475	9.291	9.186	10.445	7.3545	6.252	6.35	6.942	7.447	6.236	9.2855	6.318	10.479	6.063	6.083	6.934	6.615	9.138	6.4485	8.028	6.196	7.878	7.358	7.589	6.907	6.22	7.028	6.312	7.075	9.554	8.023
GSM518947	1	8.885	7.455	6.258	6.17	6.378	6.154	6.346	6.205	6.288	10.834	7.03	7.836	8.59	7.663	8.148	8.343	6.779	8.685	9.35	10.353	10.756	7.9985	6.252	6.52	6.802	6.87	6.332	8.323	6.124	10.335	6.267	6.125	6.462	6.597	8.712	6.3875	7.678	6.23	8.774	7.374	8.416	7.235	6.182	6.994	6.291	6.974	8.53	7.431
GSM518949	1	9.074	7.248	7.375	6.185	7.412	6.18	6.222	6.114	6.174	11.11	7.9405	8.331	8.614	7.97	8.237	9.0295	6.826	8.4725	9.212	9.7835	10.398	7.3795	6.279	6.485	7.084	6.801	6.291	8.5385	6.248	10.183	5.866	6.156	7.228	6.6455	8.906	6.342	8.537	6.263	9.186	7.527	7.49	7.183	6.112	6.946	6.308	6.82	9.053	7.439
GSM518951	1	8.131	7.291	6.094	6.365	6.469	6.171	6.301	6.094	6.094	10.624	6.8535	7.724	9.092	7.364	8.036	8.4115	6.654	8.998	10.207	10.6275	10.024	8.203	6.215	6.346	7.019	7.096	6.094	8.8295	6.332	11.231	6.173	6.094	6.67	6.6015	8.78	6.226	7.914	6.17	8.921	7.156	7.705	7.286	6.094	7.19	6.462	7.016	8.857	7.729
GSM518953	1	9.184	7.352	6.201	6.374	6.482	6.205	6.357	6.168	6.302	11.196	7.8305	8.166	8.507	7.686	8.452	8.9235	6.781	8.7945	9.394	9.8075	10.618	7.203	6.183	6.789	6.659	7.163	6.208	8.8505	6.331	9.575	6.301	6.301	7.246	6.6055	9.339	6.3125	8.47	6.223	10.055	7.546	7.432	7.022	6.117	6.72	6.39	6.96	9.696	7.665
GSM518955	1	9.031	7.282	6.342	6.191	6.295	6.179	6.24	6.223	6.252	11.356	7.7495	8.03	8.775	7.934	8.333	8.766	6.799	8.6535	9.155	9.976	10.168	7.2185	6.211	6.258	6.83	6.972	6.292	8.6555	6.144	10.404	6.182	6.153	6.778	6.5735	8.781	6.3325	8.317	6.401	8.481	7.631	8.12	7.332	6.108	6.919	6.355	6.937	9.078	7.58
GSM518957	1	8.723	7.269	6.183	6.134	6.546	6.181	6.248	6.21	6.017	10.945	8.1595	7.447	8.566	8.008	8.25	9.2065	6.66	8.3235	9.004	9.93	9.98	7.575	6.261	6.932	6.62	6.82	6.259	8.435	6.21	10.685	6.138	6.177	6.57	6.644	8.484	6.2865	9.03	6.184	8.724	7.122	7.88	7.553	6.301	6.989	6.316	6.8	8.451	7.372
GSM518959	1	8.898	7.488	6.331	6.417	6.478	6.317	6.357	6.152	6.138	11.075	6.7775	8.049	8.589	7.385	8.391	8.449	6.859	9.1765	9.409	9.7545	10.253	7.493	6.252	6.822	6.64	7.285	6.231	8.8605	6.238	9.688	6.077	6.089	6.78	6.749	9.063	6.339	7.614	6.336	8.637	7.379	7.66	6.716	6.112	6.879	6.345	7.054	9.384	7.763
GSM518961	1	8.488	7.161	6.423	6.327	6.85	6.225	6.298	6.168	6.062	10.679	6.8065	7.787	9.062	7.981	8.321	8.4535	6.742	8.936	9.461	9.639	9.567	7.651	6.307	7.851	7.036	7.262	6.343	8.3925	6.225	10.84	6.208	6.106	7	6.7275	8.873	6.499	8.191	6.381	8.574	7.011	7.794	7.058	6.229	7.305	6.129	7.085	8.98	7.638
GSM518963	1	8.485	7.461	6.73	6.407	6.347	6.148	6.147	6.233	6.232	10.769	6.8505	7.632	8.969	7.112	8.511	8.512	6.719	9.51	9.594	8.892	9.531	7.391	6.156	6.321	6.832	7.128	6.248	8.9385	6.371	10.074	6.186	6.212	6.89	6.719	9.098	6.26	7.448	6.178	9.363	7.202	8.098	7.056	6.025	6.949	6.546	7.255	9.136	8.255
GSM518965	1	9.361	7.668	6.324	6.447	6.379	6.315	6.392	6.253	6.33	11.311	6.7655	8.207	8.765	7.254	8.424	8.346	7.036	9.076	9.628	9.5325	10.143	7.2395	6.267	6.478	6.719	7.418	6.118	8.875	6.359	10.008	6.144	6.128	6.878	6.774	9.346	6.273	7.627	6.234	9.141	7.453	6.987	6.97	6.073	7.018	6.488	7.319	9.745	7.798
GSM518967	1	8.726	7.604	6.333	6.267	6.426	6.223	6.221	6.088	6.248	11.113	6.974	7.92	8.855	7.813	8.342	8.4885	6.687	9.061	9.56	9.635	9.173	7.308	6.389	7.017	6.683	7.248	6.168	8.47	6.29	9.479	6.02	6.087	6.665	6.6145	8.887	6.3475	7.924	6.165	9.63	7.56	7.812	6.934	6.07	7.195	6.309	6.992	9.057	7.93
GSM518969	1	8.732	7.409	6.354	6.308	6.52	6.365	6.182	6.194	6.289	11.1	6.929	7.993	8.779	7.241	8.253	8.5315	6.87	9.236	9.466	9.424	9.684	7.645	6.026	6.57	6.845	7.174	6.319	8.8745	6.272	9.776	6.136	6.289	6.806	6.7795	9.158	6.3	7.713	6.313	9.387	7.324	7.376	6.818	6.125	6.804	6.529	7.104	9.437	8.181
GSM518971	1	8.558	7.424	6.209	6.468	6.489	6.25	6.293	6.201	6.143	10.959	6.7945	8.045	8.867	7.309	8.395	8.479	7.106	9.2875	9.477	9.167	9.95	7.1655	6.194	6.963	6.611	7.238	6.112	8.6155	6.149	10.274	6.175	6.135	6.668	6.8795	9.155	6.1985	7.546	6.141	10.346	7.215	7.709	6.868	6.2	6.842	6.45	7.009	8.998	8.284
GSM518973	1	8.361	7.465	6.159	6.336	6.652	6.361	6.132	6.167	6.204	10.798	7.487	7.761	9.208	7.605	8.49	8.8645	6.8	8.989	9.756	9.6315	9.556	7.3385	6.286	6.368	7.053	7.351	6.364	8.4935	6.205	10.55	6.079	6.231	6.945	6.63	8.49	6.3585	8.731	6.191	8.674	6.876	7.649	7.326	6.142	7.139	6.368	7.096	8.776	7.675
GSM518975	1	8.432	7.203	6.336	6.422	6.396	6.33	6.193	6.154	6.119	10.719	6.8495	7.799	8.884	7.022	8.365	8.5815	7.104	9.6215	9.637	9.2685	10.619	7.4305	6.313	6.889	6.84	7.23	6.111	9.2285	6.342	10.395	6.095	6.132	7.002	6.715	9.023	6.272	7.82	6.269	9.084	7.264	7.949	7.049	6.147	7.03	6.595	7.212	9.163	8.48
GSM518977	1	8.943	7.188	6.223	6.164	6.582	6.286	6.377	6.222	6.61	10.911	7.075	7.843	8.982	7.612	7.705	8.7245	6.685	8.5395	9.581	10.312	10.412	7.4495	6.228	6.273	6.918	6.963	6.177	8.149	6.247	10.138	6.25	6.206	6.73	6.6055	8.653	6.212	7.716	6.344	8.672	7.067	7.525	7.664	6.183	7.252	6.36	6.941	9.291	7.374
GSM518979	1	8.637	7.261	6.217	6.235	6.551	6.47	6.271	6.16	6.216	10.891	6.9835	7.96	9.046	7.521	7.79	8.715	6.729	8.736	9.592	10.072	10.539	7.2485	6.156	6.362	6.908	7.4	6.289	8.5715	6.305	10.461	6.212	6.195	6.894	6.6625	8.748	6.261	7.636	6.231	8.333	7.16	7.393	7.391	6.212	6.827	6.229	6.885	9.193	7.469
GSM518981	1	8.244	7.352	6.217	6.002	6.2	6.362	6.192	6.324	6.219	10.546	6.9225	7.441	9.105	7.296	7.802	8.7615	6.689	8.655	9.904	10.502	9.694	7.9825	6.126	6.396	6.647	7.093	6.344	8.297	6.123	10.366	6.319	6.161	6.407	6.381	8.49	6.28	8.014	6.539	9.026	7.172	8.165	7.603	6.305	7.585	6.109	6.711	8.717	7.678
GSM518983	1	8.74	7.385	6.353	5.974	6.385	6.084	6.315	6.315	6.353	10.936	7.692	7.604	9.04	7.975	8.119	8.56	6.925	8.8885	9.615	9.967	9.912	7.932	6.358	6.712	6.703	7.218	6.337	8.42	6.066	10.468	6.27	6.115	6.522	6.566	8.343	6.3815	8.909	6.264	8.806	7.377	7.888	7.737	6.232	7.368	6.191	6.729	8.948	7.693
GSM518985	1	8.396	7.481	6.472	6.193	6.841	6.153	6.312	6.28	6.316	10.811	7.3105	7.921	9.125	7.769	8.041	8.914	6.945	8.927	9.692	9.1245	9.461	6.9215	6.169	6.294	7.112	7.778	6.242	9.0125	6.243	10.671	6.21	6.128	6.762	6.606	8.448	6.4515	8.226	6.354	9.476	6.88	7.388	7.114	6.192	6.958	6.378	6.967	8.31	7.973
GSM518987	1	8.445	7.536	6.213	6.432	6.836	6.244	6.306	6.254	6.262	10.781	6.744	7.843	9.184	7.195	8.103	8.855	7.027	8.9715	9.593	9.1545	9.024	7.051	6.308	6.958	6.873	7.288	6.233	8.707	6.316	10.535	6.256	6.229	6.879	6.7395	8.688	6.4425	8.301	6.334	9.081	7.135	7.56	7.579	6.21	7.163	6.356	7.097	9.255	7.854
GSM518989	1	8.154	7.569	6.089	5.996	6.718	6.295	6.144	6.309	6.253	10.704	7.305	7.767	8.612	7.764	8.447	8.486	6.849	9.1785	9.2	9.1015	10.009	7.5765	6.238	6.774	7.441	7.052	6.011	8.9225	6.401	10.623	6.235	6.25	6.741	6.9455	8.59	6.2615	7.964	6.261	10.237	7.226	7.967	7.331	6.056	7.083	6.325	7.316	8.227	8.083
GSM518991	1	8.255	7.385	6.323	6.206	6.639	6.398	6.517	6.2	6.101	10.744	7.3395	7.691	8.994	7.624	8.164	8.634	6.798	8.931	9.975	8.9175	9.181	7.5775	6.241	6.155	6.695	7.155	6.272	7.93	6.238	10.873	6.113	6.232	6.538	6.808	8.571	6.396	8.206	6.286	10.789	6.751	8.073	7.151	6.028	7.252	6.364	6.788	8.282	7.88
GSM518993	1	8.205	7.569	6.176	6.311	8.183	6.173	6.074	6.118	6.084	10.612	6.8605	7.963	8.865	7.578	8.007	8.062	7.085	8.9285	9.999	10.73	10.298	7.8585	6.386	6.266	7.225	6.956	6.462	8.81	6.383	11.274	6.16	6.293	7.42	6.4945	8.569	6.4385	7.535	6.267	8.077	7.192	7.553	6.974	6.035	7.036	6.403	6.891	8.58	7.775
GSM518995	1	8.78	7.828	6.304	6.444	6.603	6.403	6.357	6.208	6.25	10.636	6.931	8.164	9.523	7.309	8.226	8.495	6.91	9.002	10.156	9.9085	9.636	7.5415	6.347	6.444	6.809	7.494	6.309	7.751	6.252	11.263	6.195	6.174	6.522	6.5595	8.943	6.3815	7.966	6.342	8.111	6.965	8.015	7.532	6.126	7.499	6.306	6.935	8.193	7.926
GSM518997	1	8.56	7.359	6.146	6.059	6.558	6.392	6.281	6.048	6.035	10.854	7.1885	7.506	9.186	7.746	8.065	8.828	7.005	8.915	9.796	9.246	9.108	7.4905	6.209	6.243	6.957	7.115	6.252	8.1105	6.34	11.125	6.311	6.145	6.602	6.685	8.655	6.2815	8.158	6.232	9.818	6.663	8.046	7.353	6.171	7.347	6.201	7.169	8.269	7.881
GSM518999	1	8.569	7.52	6.176	6.511	6.454	6.173	6.338	6.168	6.044	10.612	6.557	8.02	9.142	7.287	8.352	8.156	6.899	9.2355	10.002	10.069	9.389	7.756	6.191	6.247	7.099	7.441	6.252	8.4625	6.356	10.884	6.314	6.221	6.769	6.5615	8.944	6.3905	7.753	6.234	8.516	6.776	7.758	7.436	6.077	7.33	6.404	7.23	8.662	8.099
GSM519001	1	8.144	7.407	6.299	6.549	6.593	6.353	6.345	6.038	6.205	10.331	7.306	7.621	8.988	7.567	8.146	8.823	6.874	9.0575	10.038	10.498	9.58	7.748	6.369	6.596	6.924	7.433	6.177	8.21	6.337	11.109	6.201	6.182	6.549	6.5745	8.631	6.3185	8.391	6.204	9.31	7.13	7.378	7.427	6.105	7.462	6.449	6.825	8.75	7.819
GSM519003	1	7.882	7.046	6.214	6.561	6.282	6.283	6.3	6.095	6.095	10.676	7.2535	7.79	8.933	7.72	7.926	9.0135	6.634	8.7555	9.652	10.0865	9.36	7.873	6.169	6.926	7.115	6.937	6.278	8.3485	6.377	10.762	6.095	6.223	6.65	6.632	8.603	6.3565	8.773	6.303	9.15	7.038	7.407	7.536	6.095	7.599	6.39	6.783	8.77	7.551
GSM519005	1	8.463	7.412	6.356	6.069	6.234	6.495	6.38	6.618	6.241	10.635	7.341	7.702	8.953	7.589	7.849	8.8125	6.925	9.2125	9.744	9.785	9.743	8.297	6.141	7.07	6.713	7.311	6.456	8.523	6.236	10.686	6.345	6.311	6.53	6.5345	8.425	6.3675	8.284	6.419	9.55	7.658	7.51	7.196	6.267	7.421	6.151	7.229	8.749	8.052
GSM519007	1	8.737	7.341	6.315	6.205	7.084	6.339	6.284	6.228	6.206	10.758	6.6995	8.012	9.12	7.788	8.08	8.9035	7.138	9.1405	9.825	9.632	9.371	7.5185	6.242	6.287	6.961	7.279	6.454	8.62	6.334	10.167	6.125	6.049	6.894	6.7395	8.828	6.401	8.209	6.225	8.948	6.556	7.892	7.5	6.12	7.052	6.263	7.096	8.86	8.045
GSM519009	1	8.659	7.544	6.371	6.341	6.658	6.422	6.322	6.064	6.089	10.314	6.639	7.823	8.909	7.231	8.156	8.5135	6.654	8.8835	10.107	9.8225	9.362	7.757	6.173	6.245	7.14	7.255	6.388	8.5165	6.279	10.578	6.149	6.075	6.663	6.612	8.534	6.3675	7.835	6.188	9.143	6.889	7.221	7.117	6.13	7.197	6.348	7.026	8.75	7.861
GSM519011	1	8.676	7.567	6.205	6.357	6.787	6.2	6.335	6.254	6.035	10.726	6.6845	8.069	9.324	7.226	8.069	8.6405	6.979	9.1815	10.018	9.96	10.526	7.381	6.18	6.221	7.106	7.454	6.306	9.1355	6.314	11.01	6.319	6.142	7.317	6.559	8.938	6.2795	7.918	6.303	8.035	7.108	7.297	7.454	6.058	7.289	6.394	7.24	9.204	8.132
GSM519013	1	8.537	7.674	6.217	6.243	6.668	6.376	6.333	6.088	6.088	10.791	7.034	7.71	9.199	7.571	8.337	8.7525	6.808	9.0145	9.752	9.3445	9.183	7.256	6.296	6.453	7.174	7.147	6.279	8.772	6.3	10.351	6.152	6.088	6.74	6.7005	8.688	6.3705	8.224	6.254	9.578	6.809	7.959	7.28	6.088	7.004	6.176	6.759	8.544	7.791
GSM519015	1	8.741	7.459	6.421	6.163	7.105	6.263	6.163	6.747	6.163	11.192	7.1565	7.881	9.332	7.722	8.139	8.2185	6.982	8.8665	9.65	9.807	9.547	7.24	7.365	6.301	7.254	7.245	6.471	8.265	6.3	10.225	6.163	6.312	6.577	6.57	8.983	6.598	7.942	7.647	10.16	7.317	6.848	7.054	6.38	7.046	6.163	7.195	8.752	7.868
GSM519017	1	8.479	7.565	6.203	6.42	6.345	6.308	6.287	6.11	6.237	10.861	6.8855	8.036	9.582	7.721	8.314	8.601	6.707	8.966	10.532	10.4555	8.847	7.657	6.092	6.297	7.21	7.613	6.209	8.647	6.225	11.769	6.034	6.182	6.68	6.587	8.592	6.3285	8.353	6.198	7.497	6.969	7.361	7.466	6.115	7.666	6.311	6.923	8.786	7.717
GSM519019	1	8.705	7.901	6.158	6.088	6.539	6.337	6.147	6.096	6.034	10.949	7.4305	8.028	9.612	8.314	8.425	8.808	6.915	8.8475	10.137	9.4915	8.472	7.1355	6.274	6.156	7.285	7.582	6.237	8.3075	6.12	11.414	6.175	5.947	6.796	6.634	8.439	6.4065	8.485	6.321	8.925	6.788	7.624	7.165	6.185	7.445	6.264	6.713	8.874	7.919
GSM519021	1	8.704	7.701	6.36	6.244	6.513	6.129	6.455	6.275	6.336	11.07	6.952	7.894	9.457	7.326	8.31	8.298	6.783	9.092	9.718	9.52	9.642	7.4385	6.359	6.905	7.037	7.001	6.405	8.342	6.26	10.983	6.221	6.195	6.84	6.812	8.858	6.3595	7.865	6.206	9.694	7.039	6.938	7.142	6.009	7.027	6.442	7.275	8.389	8.072
GSM519023	1	8.546	7.33	6.35	6.324	6.336	6.336	6.221	6.294	6.223	11.178	6.8545	8.126	9.264	7.856	8.178	8.6775	7.03	8.794	9.742	9.7085	9.818	7.394	6.371	6.522	6.967	6.98	6.234	8.362	6.105	10.158	6.219	6.193	6.694	6.61	9.134	6.4065	8.101	6.313	7.878	7.337	7.117	7.14	6.229	7.283	6.247	6.98	8.971	7.728
GSM519025	1	8.955	7.299	6.335	6.345	6.387	6.301	6.232	6.26	6.318	11.049	6.8445	8.127	8.827	7.685	8.084	8.7215	7.078	9.041	9.676	9.74	10.025	7.58	6.297	6.672	7.025	7.109	6.229	8.562	6.149	10.827	6.359	6.154	6.88	6.6475	9.181	6.2865	7.915	6.211	8.145	7.171	7.063	6.843	6.049	7	6.345	7.157	9.3	8.132
GSM519027	1	8.559	6.994	6.261	6.385	6.37	6.234	6.262	6.29	6.129	11.169	8.171	8.016	8.599	8.203	8.272	8.4005	7.212	8.5955	9.393	9.297	9.952	7.3705	6.323	6.687	6.546	6.728	6.249	8.2785	6.215	10.012	6.241	6.325	6.669	6.649	9.077	6.316	8.727	6.222	9.362	7.36	7.643	7.541	6.166	6.867	6.193	6.962	9.097	7.826
GSM519029	1	8.701	7.725	6.231	6.328	6.876	6.092	6.244	6.092	6.092	10.528	6.9125	7.851	9.324	7.441	8.215	8.5235	6.868	8.8055	9.851	9.653	8.858	6.807	6.352	6.369	7.141	7.149	6.297	8.375	6.284	11.062	6.344	6.092	6.704	6.687	8.643	6.2775	8.089	6.339	9.894	7.028	7.934	7.145	6.181	7.263	6.505	6.794	8.636	7.795
GSM519031	1	8.591	7.398	6.15	6.281	6.516	6.388	6.239	6.276	6.231	10.661	7.838	7.558	9.51	8.627	8.578	8.582	6.774	8.3065	10.045	9.6465	9.224	7.113	6.261	6.271	7.113	7.321	6.33	7.633	6.264	11.544	6.315	6.215	6.499	6.56	8.109	6.374	9.367	6.354	9.564	6.627	8.096	7.685	6.241	7.682	6.11	6.684	8.206	7.474
GSM519033	1	8.212	7.02	6.221	6.304	6.477	6.555	6.322	6.906	6.38	10.382	7.8425	7.42	8.637	8.465	7.946	8.828	6.583	8.4025	9.953	10.7155	9.096	7.5355	6.164	6.517	7.582	6.962	6.263	8.161	6.269	11.683	6.358	6.234	6.743	6.507	7.934	6.383	9.113	6.304	9.378	7.335	8.544	7.635	6.079	7.439	6.187	6.661	7.938	7.242
GSM519035	1	8.884	7.564	6.531	6.24	6.615	6.174	6.716	6.331	6.299	11.512	6.975	8.089	8.778	7.405	8.258	8.105	7.259	8.983	9.406	9.2225	10.007	7.3485	6.795	7.598	7.001	6.945	6.516	8.9155	6.538	10.024	6.271	6.157	7.063	6.921	9.007	6.4035	7.585	6.18	8.912	7.095	6.592	7.032	6.126	6.299	6.681	7.372	9.25	8.183
GSM519037	1	8.313	7.639	6.355	6.253	6.635	6.317	6.196	6.191	6.201	10.766	7.17	7.651	9.725	7.717	8.564	8.1515	6.781	8.819	9.905	9.0195	8.566	7.4145	6.118	6.592	6.952	7.166	6.205	8.1325	6.201	10.901	6.102	6.163	6.605	6.704	8.397	6.4015	7.927	6.226	9.352	6.665	7.771	7.094	6.083	7.694	6.224	6.787	8.57	7.948
GSM519039	1	8.472	7.43	6.295	6.17	6.612	6.314	6.373	6.139	6.175	10.776	6.978	7.772	8.964	8.114	8.202	8.8265	6.942	8.6615	9.805	9.914	9.528	7.0875	6.339	6.909	7.226	7.313	6.195	8.3325	6.336	10.229	6.161	6.06	6.62	6.5615	8.385	6.4315	8.216	6.222	8.169	7.085	7.465	7.342	6.06	7.447	6.06	6.634	8.747	7.426
GSM519041	1	8.532	7.597	6.18	6.303	6.57	6.114	6.231	6.19	6.236	10.917	7.2825	7.59	9.568	8.661	8.646	8.6525	6.805	8.6435	9.921	8.982	8.816	6.892	6.192	6.15	7.187	7.544	6.178	8.2475	6.329	10.58	6.238	6.205	6.54	6.635	8.559	6.3675	8.576	6.333	8.862	6.699	7.814	7.291	6.299	7.181	6.142	6.734	8.391	7.578
GSM519043	1	8.31	7.505	6.292	6.352	6.321	6.182	6.355	6.36	6.281	10.546	6.6865	7.568	9.683	7.84	8.368	8.4295	6.748	9.062	10.065	10.1075	8.923	7.2925	6.218	6.363	7.097	7.575	6.333	8.5215	6.165	11.12	6.287	6.078	6.8	6.663	8.479	6.385	7.962	6.427	8.818	6.886	7.76	7.45	6.127	7.574	6.34	6.986	8.601	7.856
GSM519045	1	7.507	6.959	6.161	6.297	6.479	6.445	6.307	6.213	6.098	10.584	7.273	7.522	9.37	7.516	8.352	8.8915	6.906	8.897	9.833	9.682	8.634	6.9065	6.197	6.389	6.994	7.252	6.45	8.085	6.256	10.848	6.098	6.098	6.519	6.6375	8.571	6.1645	8.617	6.098	9.207	6.586	7.626	7.068	6.244	7.203	6.271	6.946	8.504	7.924
GSM519047	1	8.725	7.479	6.126	6.071	6.572	6.361	6.222	6.1	6.204	10.648	7.833	7.302	9.328	8.874	8.427	9.1625	6.591	8.57	9.947	9.5875	8.666	6.7785	6.03	6.248	7.106	7.272	6.278	7.8765	6.335	11.079	6.094	6.249	6.612	6.6055	8.262	6.3925	9.137	6.38	9.427	6.645	7.698	7.384	6.176	7.448	6.356	6.688	8.291	7.752
GSM519049	1	8.391	7.331	6.35	6.049	6.46	6.238	6.439	6.396	6.388	10.977	7.1085	7.726	9.252	7.672	7.963	8.2955	6.887	9.103	9.525	9.605	10.14	7.636	7.038	7.114	6.952	6.909	6.498	8.764	6.351	10.854	6.327	6.379	6.853	6.8595	8.824	6.3875	7.94	6.254	9.446	7.327	6.971	7.006	6.244	6.998	6.338	7.425	8.609	7.915
GSM519051	1	8.345	7.558	6.231	6.334	6.708	5.995	6.32	6.1	6.054	10.569	7.0625	7.951	9.358	7.432	8.191	8.7255	6.78	9.3295	10.255	10.0945	9.539	7.4025	6.176	6.267	7.192	7.574	6.218	8.95	6.309	10.528	6.166	6.245	7.064	6.6775	8.86	6.3795	8.28	6.244	9.234	6.725	7.352	7.075	6.082	7.388	6.513	7.193	8.534	8.104
GSM519053	1	8.808	7.861	6.438	6.42	6.858	6.343	6.317	6.147	6.065	10.423	7.342	8.014	9.204	7.817	8.086	8.4055	6.749	8.954	9.947	9.8745	9.152	7.513	6.282	6.169	7.113	7.145	6.38	8.408	6.3	11.349	6.187	6.21	6.526	6.597	8.875	6.3875	8.104	6.247	9.429	6.806	7.479	7.03	6.024	7.328	6.314	6.888	8.255	7.97
GSM519055	1	8.823	7.597	6.287	6.288	6.983	6.156	6.325	6.025	6.161	10.678	7.5955	7.667	8.836	7.684	7.913	9.0775	6.834	8.737	9.655	9.366	9.554	7.455	6.171	6.423	6.706	7.025	6.543	8.2725	6.271	10.648	6.387	6.222	6.609	6.5305	8.606	6.78	8.646	6.285	9.874	6.583	7.12	7.139	6.268	7.061	6.181	7.135	7.609	7.817
GSM519057	1	8.229	6.879	6.164	6.154	7.153	6.339	6.279	6.34	6.123	10.634	7.044	7.859	8.654	7.716	7.888	8.4955	6.606	8.422	10.247	10.042	8.059	7.5445	6.219	6.289	7.695	7.142	6.203	8.394	6.26	11.715	6.124	6.221	6.899	6.443	7.946	6.266	8.056	6.343	8.493	7.034	7.851	7.689	6.202	7.506	6.091	6.66	7.177	7.54
GSM519059	1	9.394	7.472	6.297	6.213	7.379	6.087	6.497	6.275	6.23	11.134	7.5765	8.278	8.529	8.209	8.201	9.292	7.029	8.425	9.562	9.5575	8.919	7.2985	6.282	6.245	7.06	7.204	6.514	8.3735	6.255	10.655	6.272	6.238	6.543	6.367	8.775	6.504	8.547	6.322	8.28	6.656	6.626	7.31	6.238	7.281	6.437	6.661	8.21	7.719
GSM519061	1	8.939	7.933	6.324	6.39	6.598	6.488	6.295	6.2	6.146	10.671	7.597	8.083	9.299	8.127	8.38	9.0475	6.682	8.369	10.106	9.7425	8.37	6.462	6.144	6.276	7.113	7.214	6.179	8.275	6.28	12.011	6.175	6.204	6.391	6.561	8.329	6.5425	8.766	6.334	9.469	6.819	7.592	7.188	6.126	7.377	6.304	6.917	7.751	7.729
GSM519063	1	8.754	7.688	6.085	6.323	7.027	6.429	6.397	6.214	6.127	10.583	7.2635	8.069	9.047	7.692	8.075	9.025	6.982	8.9755	9.739	9.242	8.453	7.595	6.316	6.236	7.164	7.113	6.256	8.2835	6.285	11.075	6.245	6.259	6.543	6.6395	8.794	6.284	8.584	6.265	10.189	6.555	7.443	7.207	6.245	7.426	6.41	6.911	7.962	7.722
GSM519065	1	8.18	7.544	6.144	6.348	6.803	6.159	6.25	6.181	6.175	10.506	6.5855	7.773	9.087	7.211	8.374	8.121	6.863	9.1795	9.934	10.0135	9.395	7.427	6.363	6.451	7.212	7.251	6.305	8.787	6.373	11.033	6.145	6.254	6.873	6.625	8.649	6.2915	7.712	6.167	8.216	7.145	7.619	6.879	6.054	7.285	6.471	7.003	8.877	7.81
GSM519067	1	8.528	7.794	6.549	6.305	6.433	6.202	6.103	6.202	6.103	10.811	7.006	7.838	9.467	7.441	8.542	8.549	6.819	8.8885	9.93	9.5645	8.466	7.434	6.378	6.605	7.353	7.292	6.305	8.156	6.103	10.958	6.209	6.169	6.959	6.693	8.556	6.2535	8.158	6.103	9.766	6.787	7.492	7.173	6.247	7.386	6.263	7.027	8.611	7.678
GSM519069	1	9.212	8.023	6.17	6.478	6.796	6.317	6.415	6.156	6.161	10.846	7.09	8.068	9.412	8.057	8.367	8.9925	6.69	8.9155	9.983	9.3655	8.759	7.583	6.456	6.264	6.968	7.266	6.274	7.9145	6.659	11.344	6.174	6.357	6.418	6.548	8.807	6.285	8.596	6.322	8.384	6.432	7.488	7.136	6.152	7.992	6.223	7.087	7.781	7.899
GSM519071	1	9.219	7.169	6.231	6.206	7.33	6.322	6.228	6.028	6.054	11.003	7.3385	8.365	8.364	8.237	7.99	8.9175	6.691	8.181	9.656	9.8755	9.281	7.315	6.234	6.274	6.779	6.947	6.313	8.0365	6.405	10.441	6.303	6.283	6.442	6.335	9.059	6.6425	8.107	6.159	8.762	6.528	6.884	7.578	6.216	7.33	6.039	7.019	8.12	7.602
GSM519073	1	8.644	7.585	6.55	6.307	6.699	6.445	6.397	6.177	6.057	10.831	7.6485	7.745	8.891	8.003	8.328	9.113	6.831	8.953	9.682	9.2515	9.361	7.893	6.389	6.538	7.102	7.018	6.352	8.373	6.122	11.389	6.152	6.157	6.677	6.5215	8.419	6.4855	8.874	6.437	8.903	6.636	7.622	7.324	6.207	7.673	6.264	7.144	7.498	7.852
GSM519075	1	8.483	6.863	6.381	6.256	6.833	6.481	6.38	6.088	6.182	10.852	7.922	8.149	7.998	8.317	7.843	8.7705	6.675	8.077	9.677	10.265	10.76	7.4605	6.376	6.865	7.191	6.969	6.432	8.7475	6.243	11.223	6.529	6.136	6.612	6.4295	8.159	6.4025	8.896	6.359	9.247	6.927	7.388	7.722	6.226	6.884	6.146	6.411	7.553	7.209
GSM519077	1	8.427	7.424	6.363	6.234	7.333	6.407	6.255	6.261	6.107	10.733	7.316	7.96	8.976	8.069	7.823	8.983	6.612	8.447	9.818	10.1005	8.683	7.5855	6.208	6.235	7.209	7.457	6.318	7.9025	6.638	11.335	6.205	6.353	6.715	6.659	8.385	6.2935	8.58	6.212	10.31	6.515	7.511	7.191	6.167	7.239	6.279	6.554	7.264	7.714
GSM519079	1	8.794	7.653	6.283	6.306	6.782	6.098	6.369	6.193	6.089	10.821	7.0535	7.608	9.289	7.79	8.243	8.769	7.033	8.886	9.961	9.86	9.333	7.886	6.233	6.166	7.346	7.329	6.359	8.2905	6.322	11.468	6.163	6.344	6.77	6.6585	8.739	6.492	8.421	6.357	8.76	6.73	7.287	7.263	6.222	7.451	6.193	7.235	7.837	7.808
GSM519081	1	9.203	7.493	6.167	5.965	6.915	6.308	6.566	6.224	6.075	10.95	7.52	8.028	8.146	7.834	8.282	9.0275	7.053	8.4315	9.345	9.2685	9.81	7.0785	6.246	6.684	6.936	6.992	6.504	8.3765	6.322	9.818	6.342	6.145	6.597	6.5615	9.367	6.315	8.253	6.29	9.844	6.686	6.75	7.124	6.32	6.909	6.219	6.73	8.368	7.864
[truncated: 5,000 more columns]

## Sheet: genes list in yellow module 
S100A8
CLEC4D
LINC00999
F5
UBR2
GMFG
PLBD1
MMP9
CMTM2
FCGR2A
SLC22A15
S100A12
CLEC4E
REPS2
RBP7
ROPN1L
MYBPH
ABHD5
KIAA0319
PDE6H
NCF2
LRRK2
CWC25
QPCT
FRY
MAPK14
ACOX1
CBS
OSBPL2
SRGN
PYGL
DHRSX
DUSP1
CRYBB2
RGS2
FAM45A
CD302
LINC01127
NABP1
EXOC6
TXN
RIT1
XRCC4
MSL1
CRISPLD2
UBXN2B
DHRS7B
C3orf62
ANKRD22
TSEN34
FNDC3B
BMX
SRPK1
GRB10
USB1
CREB5
MXD1
DUSP13
NHS
CFLAR
BAZ2B
TRIB1
WIPI1
F11R
PTPRN2
SLU7
TECPR2
NUDT16
HMGB2
FGD4
RBPJ
RFWD2
AOC3
PPP1R3B
IRF2
GLT1D1
RPGRIP1
TREM1
B3GNT8
CAMK2G
PYCR3
HIST1H3D
OSGIN2
AVIL
RAB8B
KCNQ1
LIMK2
CCDC153
MBOAT1
MTHFS
GPER1
KIAA1257
MCEMP1
DGCR2
FAM129A
IRAK3
TNNI2
RSRP1
USP4
ULK1
S100P
MYO5A
WDFY3
TNFSF10
PHTF1
FKBP5
TNRC18
ATG16L2
NFE4
INPP5D
BCL6
CXCL1
LRRC6
TMEM59
GPAT3
DCP2
CYSTM1
FBXL13
ENTPD1
CEP63
RNF130
IFRD1
ORM2
HAL
CR1
NDUFB3
TLR8
DIP2B
AATK
RPS6KA5
HSD17B11
TP53INP1
APTR
GIT2
TMEM143
HECW2
ZBTB34
GPR160
SVIL
SNTB2
CPPED1
TESMIN
PLB1
TAF12
MANSC1
KCNJ2.AS1
KIAA1551
CPEB4
VDR
MGAM
NPEPL1
KAZN
ZNF710
KMT5B
LAMTOR3
CHRNA10
RPGR
GNG10
ALPK1
YIPF4
SLC37A3
FAS
MAP2K4
HSDL2
LOC105372881
STK17B
FAM45BP
TRIQK
ST3GAL6
HDAC4
CALM2
TMEM184B
SLC26A8
GBE1
IKBIP
ARAP3
DYNC1LI1
UVSSA
PPP3CA
PHF20L1
SP1
PTBP3
GAPVD1
CREBRF
SNX10
MAK
ETS2
SLC40A1
LRMP
SEL1L
FLJ21408
NAIF1
RFFL
MAPK1
SPP1
RTCA
NUP58
NFYC
KBTBD7
SGMS1
EDEM3
RNF112
MYO5C
PDPK1
TLR4
LBR
PFKFB3
DDB1
FKBP9
RRAGD
ZNF552
STK38L
ITGAM
TLR2
MFSD9
RUNDC1
FLJ42393
RAB10
STPG4
ACSL3
ILVBL
KIDINS220
KIT
UBE2W
PTGS2
GSR
BPTF
FBXO38
PELI1
PKN2
HIP1
JAK2
ACSL4
FRMD8
OTX1
CD46
FAR1
VASN
PGM2
ZMPSTE24
RAB3D
ABAT
PRDM10
SPAG9
CPD
MTMR6
MCTP1
FAM120AOS
UGGT1
2019-03-07
HIPK3
ARSG
VTI1A
NUAK2
KCNE1
CTBS
RBMS1
FAM91A1
CSGALNACT2
GAB1
CCDC17
GRAMD1C
PXYLP1
TMEM30A
CYB5R4
INPP5A
ATP6V1A
RAPGEF2
CCDC126
PPP4R2
VPS4B
WAC
INHBB
TBC1D1
OSBPL1A
LAMP2
DENND1A
GPCPD1
CAB39
UBR5.AS1
PTPRC
TAS2R10
TMCC1
PAFAH1B2
ADM
PPP2R5E
ABI1
EXOC8
FAM13A.AS1
AP3S1
OAT
PPP1CB
LOC100422526
HBP1
IQGAP1
NUFIP2
KIF13A
CHMP1B
ATP11B
ABCC2
RAP1A
ARHGEF40
ARPP19
GNAI3
STAG1
DNAH17
SENP2
WDFY3.AS2
CD55
IL1R1
EVI5
KLF5
LONRF1
TM9SF2
CLIP1
PJA2
ZNF200
BTBD10
DDX59
PRICKLE4
ASPH
UHRF1BP1L
VAV3
CUX1
ARID4A
AICDA
LINC00963
PTP4A1
SNN
RFX2
VIM.AS1
DOCK4
PLK2
NOP14
HIPK1
MARCKS
EIF4EBP2
IDI1
LINC01093
GRK5
IL10RB.AS1
KDM3A
TPM4
LUNAR1
LINC01664
C4orf3
CCNG2
CLK1
KATNBL1
RNF38
ABHD3
DICER1
CDC42EP3
TOPORS
PRKDC
MKLN1
BCL2L11
PNRC1
MZT2B
PPTC7
WASHC4
AFTPH
DDX3X
ZNF143
LRRFIP2
FBXL3
B3GNT2
UBXN4
KBTBD2
DPY19L3
RAB18
CRLF3
SEC24D

## Sheet: genes  in midnightblue module
BACH2
BCL7A
SYT17
FCER2
SPIB
HS3ST1
CD79B
BCL11A
BLK
DTX1
WDR34
MIR600HG
DPF3
FAM129C
FCRL1
HIP1R
E2F5
FAM30A
CD40
TCF4
LINC00926
CD72
C12orf42
ELL3
CXCR5
BLNK
TNFRSF13C
RNFT2
PRICKLE1
BANK1
OSBPL10
QRSL1
DENND5B
LINC01013
ACP1
HLA.DOB
SWAP70
EBF1
PNOC
AEBP1
FCRLA
DCAF4
GPT2
FCRL5
COL19A1
FCRL2
ADARB1
AFF3
STRBP
PLEKHG1
KHDRBS2
CCDC191
ADAM28
MAGED4B

## Sheet: high correlation gene in midnig
SYMBOL	Freq	Average1	Average0	FClog2	AUC	p_value
ACP1	1	9.27749	9.37598	-0.0984866	0.56281	0.0517157
BLK	2	8.58286	8.86893	-0.286072	0.598142	0.00236392
CD40	17	7.46008	7.60727	-0.147193	0.591931	0.00440243
CD72	1	7.41282	7.54044	-0.127624	0.585004	0.00845945
CD79B	2	8.60381	8.89962	-0.295816	0.596904	0.00268327
DTX1	6	7.06943	7.28954	-0.220108	0.586474	0.00739035
ELL3	1	6.84108	6.92647	-0.0853881	0.570995	0.0278709
FAM129C	2	7.75468	7.96417	-0.209488	0.582914	0.0102168
FCRL1	2	6.91374	6.99894	-0.0851968	0.589145	0.00571228
FCRL2	2	7.92241	8.01683	-0.0944196	0.569543	0.0311834
FCRLA	4	8.05487	8.2564	-0.201529	0.558262	0.0711375
GPT2	1	6.40893	6.44891	-0.0399756	0.548394	0.133914
HS3ST1	1	6.66401	6.81644	-0.152431	0.594234	0.00350991
LINC00926	1	11.8658	12.1349	-0.269081	0.583804	0.00943205
PRICKLE1	1	6.80792	6.89763	-0.0897126	0.565074	0.0438376
QRSL1	1	7.6772	7.78782	-0.110615	0.561958	0.0549702
RNFT2	1	6.9308	7.00661	-0.0758132	0.562964	0.0509996
SPIB	1	7.97003	8.13684	-0.166809	0.598355	0.00231268
SYT17	1	6.83921	6.98111	-0.141902	0.619176	0.000222548
TCF4	1	8.31059	8.44497	-0.134384	0.580418	0.0127576
TNFRSF13C	1	7.25609	7.35363	-0.0975462	0.573181	0.0233996
WDR34	2	7.82287	7.95555	-0.132683	0.59344	0.00379693

## Sheet: high correlation gene in yellow
SYMBOL	Freq	Average1	Average0	FClog2	AUC	p_value
ABAT	3	9.38464	9.19766	0.186974	0.547175	0.143998
ABCC2	1	6.95882	6.91855	0.0402667	0.53392	0.29354
ADM	1	12.0354	11.9824	0.0530556	0.548568	0.132521
ALPK1	4	10.4306	10.3133	0.117353	0.565577	0.0422324
BAZ2B	2	8.11948	8.0067	0.112781	0.583495	0.00966504
CAMK2G	48	10.6885	10.5123	0.176195	0.580302	0.0128656
CPPED1	1	10.965	10.8295	0.135549	0.440712	0.0663027
CR1	3	7.50916	7.35288	0.15628	0.564745	0.0449156
CREB5	3	10.8743	10.6563	0.218001	0.58601	0.00771412
CXCL1	3	10.6766	10.4994	0.177182	0.577612	0.016211
DGCR2	5	12.1951	12.0545	0.140585	0.578696	0.0147806
EDEM3	1	7.13057	7.0509	0.0796707	0.547659	0.139928
EXOC6	4	10.5835	10.4525	0.131003	0.599458	0.00206296
F11R	46	12.6101	12.4118	0.198315	0.576916	0.0171931
FAM129A	14	13.0846	12.8811	0.203475	0.588313	0.00622521
FAM91A1	3	7.8036	7.75507	0.048536	0.546536	0.149675
FLJ21408	3	6.99545	6.92462	0.0708311	0.560159	0.0623286
FRMD8	4	8.84611	8.78632	0.0597949	0.543111	0.181823
FRY	3	10.4942	10.3409	0.153315	0.600193	0.00191057
GBE1	1	9.78738	9.69868	0.0887061	0.562287	0.053693
GIT2	11	11.3143	11.1937	0.120566	0.569795	0.0306242
GNG10	1	11.4279	11.287	0.140846	0.600484	0.00185333
HMGB2	3	12.8062	12.5809	0.225272	0.587287	0.00685309
IRF2	3	9.5361	9.42796	0.108135	0.589474	0.00557719
KCNQ1	4	11.3843	11.2403	0.143959	0.579315	0.0140144
LIMK2	1	12.5941	12.4785	0.115554	0.606695	0.000948969
LINC00999	5	14.5475	14.288	0.259501	0.636745	2.2723e-05
MAP2K4	4	11.1039	10.9987	0.105159	0.565577	0.0422323
MAPK14	5	11.435	11.2457	0.189275	0.604334	0.00122632
MARCKS	4	13.3498	13.3206	0.0291969	0.53274	0.310671
MBOAT1	3	8.84965	8.73158	0.118072	0.581927	0.0111542
NAIF1	4	10.1056	10.0165	0.0891558	0.550271	0.119472
NCF2	4	15.0008	14.7997	0.201043	0.589087	0.00578578
NDUFB3	1	10.7853	10.6636	0.12165	0.568885	0.0328638
NFYC	3	10.2261	10.1273	0.0987873	0.567628	0.0361909
OSBPL2	5	10.2112	10.0152	0.195938	0.592628	0.0041129
PHTF1	4	6.97515	6.89312	0.0820298	0.583746	0.00949811
PLBD1	4	13.1723	12.9131	0.25922	0.613777	0.000424022
PPP1R3B	8	9.44472	9.29534	0.149387	0.588022	0.00639747
RBPJ	2	10.6701	10.557	0.113107	0.574536	0.021021
RFFL	3	10.224	10.1233	0.100738	0.562635	0.0523682
RGS2	3	16.0392	15.7939	0.245282	0.591351	0.00465721
RIT1	7	10.2155	10.0583	0.157213	0.589764	0.0054251
ROPN1L	3	8.20932	7.97807	0.231256	0.615925	0.000329151
RPGR	3	8.38725	8.27559	0.111655	0.559926	0.063431
RUNDC1	3	8.14831	8.05759	0.0907234	0.553928	0.0948592
S100A8	1	17.0223	16.7534	0.268826	0.629276	6.20158e-05
SGMS1	3	8.31219	8.24367	0.0685217	0.556037	0.0826248
SNTB2	1	9.07526	8.98869	0.0865721	0.56519	0.0434629
SRPK1	2	11.8152	11.639	0.176228	0.59555	0.00307737
TAF12	2	10.1772	10.1109	0.0662796	0.565848	0.0413882
TECPR2	5	10.4306	10.2357	0.194994	0.586958	0.00706617
TESMIN	4	7.86253	7.738	0.124532	0.562577	0.052587
TNRC18	55	10.9752	10.7965	0.178684	0.576471	0.0178479
TXN	1	11.7822	11.6071	0.175064	0.586049	0.00768668
UBXN2B	3	8.28222	8.10958	0.17264	0.600155	0.00191834
USB1	4	12.6554	12.5204	0.134981	0.601316	0.00169775
UVSSA	1	7.23977	7.17795	0.0618198	0.570627	0.028691
VDR	3	10.0185	9.9119	0.10659	0.559907	0.0635161
WAC	1	12.5287	12.4797	0.0490798	0.539125	0.225642
WIPI1	3	10.8443	10.6928	0.151513	0.584868	0.00856464
ZNF552	3	7.22582	7.16402	0.0617999	0.556618	0.0794919
ZNF710	4	10.4087	10.3025	0.106201	0.568595	0.0336074
